# Supplementary material for: Prognostic and Functional Significant of Heat Shock Proteins (HSPs) in Breast Cancer Unveiled by Multi-Omics Approaches
Source: Biology (Basel). 2021 Mar 22;10(3):247. doi: 10.3390/biology10030247 (PMC8004706; doi:10.3390/biology10030247)
Supplement: Supplementary file 1 [file biology-10-00247-s001.zip]

Archive with 8 entries (7 files):
- Supplementary/
- Supplementary/Figure S1.pdf
- Supplementary/Figure S2.pdf
- Supplementary/Figure S3.pdf
- Supplementary/Figure S4.pdf
- Supplementary/Table S1 rev.xlsx
- Supplementary/Table S2 rev.xlsx
- Supplementary/Table S3 rev.doc
