# Supplementary material for: Prognostic and Functional Significant of Heat Shock Proteins (HSPs) in Breast Cancer Unveiled by Multi-Omics Approaches
Source: Biology (Basel). 2021 Mar 22;10(3):247. doi: 10.3390/biology10030247 (PMC8004706; doi:10.3390/biology10030247)
Supplement: Supplementary file 1 [file biology-10-00247-s001.zip › Supplementary/Table S1 rev.xlsx]

## Sheet: Foglio1 (2)
							corretti	da correggere
	GENE	Affimetrix ID	SURVIVIAL OUTCOME	Expression range of the probe	Cut-off	LOGRANKP
	HSPA1A	202581_at	RFS	131-14677	2046	0.00083	x
			OS	131-13241	1254	0.00092	x
			DMFS	131 - 11120	9089	0.00025		0.0073
	HSPA1B	202581_at	RFS	131-14677	2046	0.00083
			OS	131-13241	1254	0.00092
			DMFS	131-11120	1829	0.0068
	HSPA1L	210189_at	RFS	2-553	76	0.011	x
			OS	2-409	104	0.14	x
			DMFS	2 - 553	104	0.39	x
	HSPA2	211538_s_at	RFS	7-13785	536	2.2 e -10	x
			OS	32 - 10688	624	5.8 e -05	x
			DMFS	7 - 12971	563	2.6 e -06		1.7e-06
	HSPA4	205543_at	RFS	2-1999	173	0.049			208815_x_at	ricercare per rfs
			OS	4 - 1254	146	0.16		0.0065
			DMFS	3 - 1567	94	0.006		0.0452
	HSPA4L	205543_at	RFS	2-1999	173	0.049	x
			OS	4-1524	146	0.16	x
			DMFS	3-1567	94	0.006		0.0096
	HSPA5	218834_s_at	RFS	13-6937	495	1.7 e- 11		1 e- 04	230031_at
			OS	16 - 4319	819	5.3 e- 08		0.074
			DMFS	14 - 6937	826	2.4 e- 05		0.0224
	HSPA6	177_at	RFS	20-5302	180	7.2 e - 07	x
			OS	20 - 8054	307	0.17	x
			DMFS	20 - 8054	208	0.14		0.1676
	HSPA7		RFS
			OS
			DMFS
	HSPA8	221891_x_at	RFS	95-38599	14679	<1 e -16	x
			OS	95-38599	14679	0.0055	x
			DMFS	95-38060	14018	0.016		0.017
	HSPA9	200690_at	RFS	16-1465	446	0.0056	x
			OS	16 - 1345	429	0.0037	x
			DMFS	16 - 1345	505	0.1		0.1443
	HSPA12A	214434_at	RFS	3-2561	148	1.9 e -15	x
			OS	3-2561	150	0.046	x
			DMFS	7 - 2561	259	0.026	x
	HSPA12B	229172_at	RFS	16-1465	169	4.7 e-13	x
			OS	6 - 1162	285	0.14	x
			DMFS	15 - 1988	167	0.37	x
	HSPA13	202557_at	RFS	33-7975	1102	6.2 e -07	x
			OS	33 - 6429	799	0.063	x
			DMFS	59-6429	1130	0.071		0.0618
	HSPA14	226887_at	RFS	98-3571	490	1.7 e - 05	x
			OS	183 - 3525	477	0.00017	x
			DMFS	98 - 3525	490	0.0022	x
	HSPH1	235573_at	RFS	6-1114	106	0.00014	x
			OS	6 - 771	119	0.036	x
			DMFS	16 - 1114	116	0.15	x
	HYOU1	200825_s_at	RFS	286-8977	1921	0.002	x
			OS	286 - 7584	1533	0.071	x
			DMFS	306 - 7584	2111	0.13		0.1802
	HSPB1	201841_s_at	RFS	6- 58130	9981	2.4 e-12	x
			OS	26 - 58130	5940	0.00035	x
			DMFS	26 - 42836	7584	1.9 e - 07		1.3 e - 07
	HSPB2	205824_at	RFS	3-1230	39	0.003	x
			OS	3 - 1230	46	0.42	x
			DMFS	3-1407	64	0.047		0.0487
	HSPB3	206375_s_at	RFS	1-1706	23	5.4 e - 09	x
			OS	1 - 1473	22	0.27	x
			DMFS	2-1473	53	0.0066		0.0059
	HSPB4	210199_at	RFS	2-1221	48	8.2 e -09	x
			OS	2-1221	48	0.15	x
			DMFS	2 - 1221	18	0.15		0.1723
	HSPB5	209283_at	RFS	21- 34196	575	0.017	x
			OS	21 - 19866	522	0.038	x
			DMFS	25 - 20026	848	0.028		0.0315
	HSPB6	226304_at	RFS	1-3150	50	9.4 e - 05	x
			OS	1 - 505	48	0.082	x
			DMFS	3 - 1136	54	0.072	x
	HSPB7	218934_s_at	RFS	1-2445	55	4 e - 09	x
			OS	1 - 1131	88	0.088	x
			DMFS	2-1172	73	0.31		0.2715
	HSPB8	221667_s_at	RFS	10- 14703	254	1.8 e - 05	x
			OS	12 - 14703	974	0.047	x
			DMFS	15-14703	1026	0.0077	x
	HSPB9	230510_at	RFS	1-445	41	0.0075	x
			OS	1 - 445	34	0.01	x
			DMFS	1-198	24	0.015	x
	HSPB10	214485_at	RFS	2-1884	50	<1 e- 16	x
			OS	2-1884	126	0.18	x
			DMFS	3 - 1884	76	0.34		0.305
	HSPB11	215691_x_at	RFS	264-12568	2130	8.6 e- 05	x
			OS	472 - 12568	2591	0.19	x
			DMFS	517 - 12568	2310	0.0054		0.0083
	HSP90AA1	214328_s_at	RFS	732- 87217	20364	<1 e-16	x
			OS	732 - 87217	23504	5.7 e-07	x
			DMFS	732-51337	20054	0.00038	x
	HSP90AA3P		RFS
			OS
			DMFS
	HSP90AB1	200064_at	RFS	348-44209	12724	3.4 e- 05	x
			OS	701 - 44209	12927	0.1	x
			DMFS	1179-44209	12300	0.00093		0.002
	HSP90B1	200599_s_at	RFS	128-30088	6198	8.6 e- 07	x
			OS	128 - 20867	7529	0.28	x
			DMFS	128 - 30088	7024	0.12	x
	HSP90L	201391_at	RFS	185-6432	1145	0.25	x
			OS	185-6432	1677	0.026	x
			DMFS	373 - 5399	1459	0.1	0.0838
	BBS10	219487_at	RFS	4-1355	163	0.15	x
			OS	4 - 1058	261	0.17	x
			DMFS	7 - 1355	221	0.3		0.1964
	BBS12	229603_at	RFS	4-966	186	1 e - 10	x
			OS	4 - 406	185	0.00038	x
			DMFS	8 - 415	187	0.0047	x
	CCT1	222010_at	RFS	160-3468	601	2 e - 09		7.4 e-11
			OS	189 - 2713	676	1.5 e - 07	x
			DMFS	144 - 2713	562	5.1e-05		0.00012
	CCT2	201947_s_at	RFS	137-32063	5366	<1 e -16	x
			OS	137 - 32063	5370	2.7 e - 08	x
			DMFS	137-32063	4520	1.2 e-06		2e-07
	CCT3	200910_at	RFS	54-17685	4554	2.9 e -15	x
			OS	57 - 16264	4619	0.012	x
			DMFS	57 - 16264	4735	0.0019	x
	CCT4	200877_at	RFS	439-25433	5934	1.1 e -11	x
			OS	439 - 21662	5587	0.029	x
			DMFS	439-22541	6778	0.021		0.0332
	CCT5	229068_at	RFS	34-2137	339	0.0017	x
			OS	42 - 1751	254	0.18	x
			DMFS	59 - 1751	328	0.011	x
	CCT6A	201326_at	RFS	43-14758	1676	<1 e-16	x
			OS	43 - 14758	1667	2 e- 08	x
			DMFS	43 - 12795	1678	1.7e-06		7.6e-06
	CCT6B	206587_at	RFS	16-2040	190	3.6 e - 14	x
			OS	28 - 2040	225	0.044	x
			DMFS	28-2040	324	0.011		0.0253
	CCT7	200812_at	RFS	37-11258	2498	<1 e - 16	x
			OS	37 - 7943	2394	5 e -04	x
			DMFS	76-7597	2466	0.0019		0.0014
	CCT8	200873_s_at	RFS	59-22529	5676	<1 e - 16	x
			OS	59 - 22529	4599	5.5 e- 05	x
			DMFS	59 - 22529	3613	0.00015		0.00011
	HSPD1	200807_s_at	RFS	1630-37088	11874	<1 e-16	x
			OS	1755 - 31783	11640	7.7 e-07	x
			DMFS	1755 - 37088	10253	4.4e-06		5.6e-06
	HSPE1	205133_s_at	RFS	262- 13620	3548	3 e- 14	x
			OS	262 - 12921	2195	0.021	x
			DMFS	298 - 12921	2257	0.078		0.037
	MKKS	218138_at	RFS	60 - 2958	775	0.15	x
			OS	60 - 2224	682	0.3	x
			DMFS	199-2293	617	0.33		0.4125
	DNAJA1	200881_s_at	RFS	254-19433	5070	2 e- 14	x
			OS	254 - 15611	4099	0.00027	x
			DMFS	254 - 15144	4939	9.2 e-05		0.0001
	DNAJA2	226994_at	RFS	156-4542	1171	0.00033	x
			OS	288 - 3919	1109	0.047	x
			DMFS	276 - 3919	1090	0.36	x
	DNAJA3	205963_s_at	RFS	289-7201	977	4.3 e - 05	x
			OS	289 - 7201	1036	0.4	x
			DMFS	314 - 4858	1177	0.26		0.3537
	DNAJA4	225061_at	RFS	4-11720	720	3.6 e - 07	x
			OS	107 - 11492	680	1.5 e - 05	x
			DMFS	17 - 11720	1677	0.015	x
	DNAJB1	200666_s_at	RFS	300-12595	2284	0.00087	x
			OS	300 - 11905	2312	0.04	x
			DMFS	706-11905	2369	0.016		0.0106
	DNAJB2	202500_at	RFS	25-2448	390	9 e - 05	x
			OS	54-2188	676	0.003	x
			DMFS	60 - 1858	652	0.014		0.0345
	DNAJB3		RFS
			OS
			DMFS
	DNAJB4	203810_at	RFS	16-3235	321	0.00094	x
			OS	36 - 2497	295	0.14	x
			DMFS	25 - 2497	239	0.017		0.0368
	DNAJB5	212817_at	RFS	9-2045	193	1.5 e - 05	x
			OS	13 - 2045	164	0.16	x
			DMFS	16 - 2045	209	0.022		0.0129
	DNAJB6	209015_s_at	RFS	22-11719	611	0.012	x
			OS	22 - 3744	797	0.092	x
			DMFS	22 - 3599	546	0.0096		0.0101
	DNAJB7	1552675_at	RFS	0-318	22	8.8 e-07	x
			OS	0-318	18	0.057	x
			DMFS	0 - 108	29	0.031	x
	DNAJB8	237284_at	RFS	1-204	26	4 e - 05	x
			OS	1 - 204	23	0.037	x
			DMFS	1 - 151	24	0.0074	x
	DNAJB9	202843_at	RFS	3-1835	291	0.036	x
			OS	9 - 1677	219	0.14	x
			DMFS	4 - 1835	244	0.0016		0.0019
	DNAJB11	223054_at	RFS	299-6989	1771	1.3 e - 09	x
			OS	299-6684	2300	0.042	x
			DMFS	464 - 6684	1910	0.0025		0.00025
	DNAJB12	202866_at	RFS	45-3467	644	6.4 e - 10	x
			OS	51-3467	644	0.015	x
			DMFS	45 - 3467	879	0.023		0.0253
	DNAJB13	230936_at	RFS	4-1450	64	2.6 e - 06	x
			OS	4-1450	89	0.002	x
			DMFS	5 - 659	68	0.0072	x
	DNAJB14	226399_at	RFS	27-2423	757	5.5 e - 08	x
			OS	121 - 2248	1147	0.00012	x
			DMFS	217 - 2248	1164	0.027	x
	DNAJC1	229588_at	RFS	24-3884	171	5.3 e - 12		0.033	218409_s_at
			OS	24 - 943	202	0.0096		0.1135
			DMFS	30 - 3884	187	0.043		0.0969
	DNAJC2	213097_s_at	RFS	34-8511	1153	2.5 e - 16	x
			OS	55-4252	781	0.0017	x
			DMFS	55-4252	1049	0.0019		0.00091
	DNAJC3	240574_at	RFS	1-1663	66	1.9 e - 08		0.03	225284_at
			OS	8 - 449	112	0.32		0.1158
			DMFS	1 - 375	96	0.11		0.1851
	DNAJC4	228622_s_at	RFS	79-5061	487	3.3 e - 10	x
			OS	201-2207	489	0.009	x
			DMFS	79 - 5061	445	0.0029	x
	DNAJC5	224611_s_at	RFS	150-2869	768	0.039	x
			OS	255 - 2242	748	0.0018	x
			DMFS	153 - 2448	591	0.048	x
	DNAJC5B	232798_at	RFS	2-941	82	6.6 e - 05	x
			OS	3 - 941	56	0.07	x
			DMFS	5-941	112	0.051		0.0512
	DNAJC5G	1552450_a_at	RFS	2-352	54	1.3 e - 08	x
			OS	3 - 284	27	0.0023	x
			DMFS	3 - 352	54	0.015		0.0151
	DNAJC6	204721_s_at	RFS	1-854	41	3.2 e - 07	x
			OS	1 - 854	39	0.2	x
			DMFS	1 - 854	15	0.31		0.2444
	DNAJC7	202416_at	RFS	37-8576	1125	0.19	x
			OS	119 - 4164	711	0.083	x
			DMFS	198 - 8576	753	0.1		0.1674
	DNAJC8	212490_at	RFS	10-1236	146	9.7 e - 08	x
			OS	15-1236	133	0.053	x
			DMFS	15 - 1236	142	0.00024		0.0001
	DNAJC9	213088_s_at	RFS	323-11197	1494	<1 E - 16	x
			OS	408-8563	1296	1.5 e - 07	x
			DMFS	408 - 8563	1328	9.2e-07		1.3e-6
	DNAJC10	229588_at	RFS	24-3884	171	5.3 e - 12	x
			OS	24-943	202	0.0096	x
			DMFS	30 - 3884	187	0.043	x
	DNAJC11	215792_s_at	RFS	80-2124	459	1.8 e - 12	x
			OS	80-2028	478	0.15	x
			DMFS	96 - 2028	478	0.15		0.0988
	DNAJC12	223722_at	RFS	1-2442	92	1.4 e - 07	x
			OS	1 - 1208	127	0.00053	x
			DMFS	2 _ 2442	92	1.8e-05	x
	DNAJC13	212467_at	RFS	40-2304	640	0.018	x
			OS	40-2304	904	0.41	x
			DMFS	40-2304	662	0.0097	x
	DNAJC14	223420_at	RFS	106-1584	433	3.8 e - 10	x
			OS	106-1348	393	0.0052	x
			DMFS	131 - 1501	529	0.015	x
	DNAJC15	227808_at	RFS	13-3097	281	4.6 e - 07	x
			OS	38-164	280	0.02	x
			DMFS	21 - 2296	454	0.08	x
	DNAJC16	212911_at	RFS	52-1119	402	8.3 e - 11	x
			OS	52 - 1024	361	5.8 e-09	x
			DMFS	81 - 999	402	1.3e-08		4.7e-8
	DNAJC17	219861_at	RFS	5-869	128	0.016	x
			OS	7-869	128	0.02	x
			DMFS	5-593	163	0.0041		0.0036
	DNAJC18	238115_at	RFS	2-465	74	1.4 e - 15	x
			OS	4-465	129	0.37	x
			DMFS	5 - 284	113	0.14	x
	DNAJC19	225358_at	RFS	131-4733	562	1.4 e - 10	x
			OS	192 - 3043	578	1.6 e - 10		1.6 e - 07
			DMFS	169 - 3747	578	3.1e-07	x
	DNAJC20		RFS
			OS
			DMFS
	DNAJC21	230893_at	RFS	4-1595	278	0.0042	x
			OS	29 - 1062	210	0.08	x
			DMFS	4 - 732	280	0.011	x
	DNAJC22	220441_at	RFS	1-2274	140	1.8 e - 11	x
			OS	1-2274	277	0.17	x
			DMFS	3 - 1681	156	0.19		0.1601
	DNAJC23 o SEC63	229969_at	RFS	39 - 5998	355	2.4 e - 09	x
			OS	39 - 2446	329	0.014	x
			DMFS	117 - 5371	413	0.029	x
	DNAJC24	213853_at	RFS	35-3822	672	0.00036	x
			OS	35 - 2380	695	0.1	x
			DMFS	124 - 2342	619	0.0076		0.008
	DNAJC25	226859_at	RFS	89-1451	445	0.26	x
			OS	106 - 1451	394	0.085	x
			DMFS	106 - 1036	403	0.069	x
	DNAJC26 o GAK	40225_at	RFS	219 - 9091	1465	<1 E-16	x
			OS	294 - 9007	1488	0.35	x
			DMFS	219 - 6635	2439	0.11		0.1268
	DNAJC27	227859_at	RFS	5-672	197	< 1 E - 16	x
			OS	6 - 510	253	0.00022	x
			DMFS	16 - 456	246	0.067	x
	DNAJC28	220372_at	RFS	1-376	42	0.01	x
			OS	1-376	31	0.051	x
			DMFS	1 - 376	31	0.0011		0.0002
	DNAJC29		RFS
			OS
			DMFS
	DNAJC30	223367_at	RFS	95-2883	623	2.4 e - 05	x
			OS	95 - 2883	444	0.21	x
			DMFS	161 - 2411	592	0.0081	x

## Sheet: Supplementary Table1
Table S1. Prognostic value of individual HSP members evaluated in KM plotter database. For each HSP (identified with an Affimetrix ID) survival outcome was evaluated as Relapse Free Survival (RSF), Distant Metastasis Free Survival (DMFS), and Overall Survival (OS). Patients were divided by the best cut-off value. Significant associations with prognosis are underlined in bold. The red colour indic…
	HSP Family	Gene	Affimetrix ID	Survival Outcome	Expression range of the probe	Used Cut-off	Logrank P
	HSP70	HSPA1A	200799_at	RFS	448-32418	9077	9.4E-05
				OS	568-36313	13346	2.5E-03
				DMFS	620-36313	9089	8E-04
		HSPA1B	202581_at	RFS	131-14677	2046	8.3E-04
				OS	131-13241	1254	9.2E-04
				DMFS	131 - 11120	9089	7.3E-03
		HSPA1L	210189_at	RFS	2-553	76	1.1E-02
				OS	2-409	104	0.14
				DMFS	2 - 553	104	0.39
		HSPA2	211538_s_at	RFS	7-13785	536	2.2E-10
				OS	32 - 10688	624	5.8E-05
				DMFS	7 - 12971	563	1.7E-06
		HSPA4	208815_x_at	RFS	2-1999	173	1.5E-11
				OS	4 - 1254	146	6.5E-03
				DMFS	3 - 1567	94	4.5E-02
		HSPA4L	205543_at	RFS	2-1999	173	4.9E-02
				OS	4-1524	146	0.16
				DMFS	3-1567	94	9.6E-03
		HSPA5	230031_at	RFS	13-6937	495	1E- 04
				OS	16 - 4319	819	7.4E-02
				DMFS	14 - 6937	826	2.2E-02
		HSPA6	177_at	RFS	20-5302	180	7.2E- 07
				OS	20 - 8054	307	0.17
				DMFS	20 - 8054	208	0.1676
		HSPA7		RFS	-	-	-
				OS	-	-	-
				DMFS	-	-	-
		HSPA8	221891_x_at	RFS	95-38599	14679	<1E-16
				OS	95-38599	14679	5.5E-03
				DMFS	95-38060	14018	1.7E-02
		HSPA9	200690_at	RFS	16-1465	446	5.6E-03
				OS	16 - 1345	429	3.7e-03
				DMFS	16 - 1345	505	0.1443
		HSPA12A	214434_at	RFS	3-2561	148	1.9E-15
				OS	3-2561	150	4.6E-02
				DMFS	7 - 2561	259	2.6E-02
		HSPA12B	229172_at	RFS	16-1465	169	4.7E-13
				OS	6 - 1162	285	0.14
				DMFS	15 - 1988	167	0.37
		HSPA13	202557_at	RFS	33-7975	1102	6.2E-07
				OS	33 - 6429	799	6.3E-02
				DMFS	59-6429	1130	6.2E-02
		HSPA14	226887_at	RFS	98-3571	490	1.7E- 05
				OS	183 - 3525	477	1.7E-04
				DMFS	98 - 3525	490	2.2E-03
	HSP110	HSPH1	235573_at	RFS	6-1114	106	1.4E-04
				OS	6 - 771	119	3.6E-02
				DMFS	16 - 1114	116	0.15
		HYOU1	200825_s_at	RFS	286-8977	1921	2E-03
				OS	286 - 7584	1533	7.1E-02
				DMFS	306 - 7584	2111	0.1802
	HSP Family	Gene	Affimetrix ID	Survival Outcome	Expression range of the probe	Used Cut-off	Logrank P
	HSPB	HSPB1	201841_s_at	RFS	6- 58130	9981	2.4E-12
				OS	26 - 58130	5940	3.5E-04
				DMFS	26 - 42836	7584	1.3E- 07
		HSPB2	205824_at	RFS	3-1230	39	3E- 02
				OS	3 - 1230	46	0.42
				DMFS	3-1407	64	4.9E-02
		HSPB3	206375_s_at	RFS	1-1706	23	5.4E- 09
				OS	1 - 1473	22	0.27
				DMFS	2-1473	53	5.9E-03
		CRYAA	210199_at	RFS	2-1221	48	8.2E-09
				OS	2-1221	48	0.15
				DMFS	2 - 1221	18	0.1723
		CRYAB	209283_at	RFS	21- 34196	575	1.7E-02
				OS	21 - 19866	522	3.8E-03
				DMFS	25 - 20026	848	3.1E-02
		HSPB6	226304_at	RFS	1-3150	50	9.4E- 05
				OS	1 - 505	48	8.2E-02
				DMFS	3 - 1136	54	7.2E-02
		HSPB7	218934_s_at	RFS	1-2445	55	4E- 09
				OS	1 - 1131	88	8.8E-02
				DMFS	2-1172	73	0.2715
		HSPB8	221667_s_at	RFS	10- 14703	254	1.8E- 05
				OS	12 - 14703	974	4.7E-02
				DMFS	15-14703	1026	7.7E-03
		HSPB9	230510_at	RFS	1-445	41	7.5E-03
				OS	1 - 445	34	1E-02
				DMFS	1-198	24	1.5E-02
		ODF1	214485_at	RFS	2-1884	50	<1E- 16
				OS	2-1884	126	0.18
				DMFS	3 - 1884	76	0.305
		HSPB11	215691_x_at	RFS	264-12568	2130	8.6E- 05
				OS	472 - 12568	2591	0.19
				DMFS	517 - 12568	2310	8.3E-03
	HSPC	HSP90AA1	214328_s_at	RFS	732- 87217	20364	<1E-16
				OS	732 - 87217	23504	5.7E-07
				DMFS	732-51337	20054	3.8E-04
		HSP90AB1	200064_at	RFS	348-44209	12724	3.4E- 05
				OS	701 - 44209	12927	0.1
				DMFS	1179-44209	12300	2E-03
		HSP90B1	200599_s_at	RFS	128-30088	6198	8.6E- 07
				OS	128 - 20867	7529	0.28
				DMFS	128 - 30088	7024	0.12
		TRAP1	201391_at	RFS	185-6432	1145	0.25
				OS	185-6432	1677	2.6E-02
				DMFS	373 - 5399	1459	8.4E-02
	HSP Family	Gene	Affimetrix ID	Survival Outcome	Expression range of the probe	Used Cut-off	Logrank P
	Chaperonins	BBS10	219487_at	RFS	4-1355	163	0.15
				OS	4 - 1058	261	0.17
				DMFS	7 - 1355	221	0.1964
		BBS12	229603_at	RFS	4-966	186	1E- 10
				OS	4 - 406	185	3.8E-04
				DMFS	8 - 415	187	4.7E-03
		TCP1	222010_at	RFS	160-3468	601	7.4E-11
				OS	189 - 2713	676	1.5E- 07
				DMFS	144 - 2713	562	1.2E-04
		CCT2	201947_s_at	RFS	137-32063	5366	<1E-16
				OS	137 - 32063	5370	2.7E- 08
				DMFS	137-32063	4520	2E-07
		CCT3	200910_at	RFS	54-17685	4554	2.9E-15
				OS	57 - 16264	4619	1.2E-02
				DMFS	57 - 16264	4735	1.9E-03
		CCT4	200877_at	RFS	439-25433	5934	1.1E-11
				OS	439 - 21662	5587	2.9E-02
				DMFS	439-22541	6778	3.3E-02
		CCT5	229068_at	RFS	34-2137	339	1.7E-03
				OS	42 - 1751	254	0.18
				DMFS	59 - 1751	328	1.1E-02
		CCT6A	201326_at	RFS	43-14758	1676	<1E-16
				OS	43 - 14758	1667	2E- 08
				DMFS	43 - 12795	1678	7.6E-06
		CCT6B	206587_at	RFS	16-2040	190	3.6E-14
				OS	28 - 2040	225	4.4E-02
				DMFS	28-2040	324	2.5E-02
		CCT7	200812_at	RFS	37-11258	2498	<1E- 16
				OS	37 - 7943	2394	5E-04
				DMFS	76-7597	2466	1.4E-03
		CCT8	200873_s_at	RFS	59-22529	5676	<1E- 16
				OS	59 - 22529	4599	5.5E-05
				DMFS	59 - 22529	3613	1.1E-04
		HSPD1	200807_s_at	RFS	1630-37088	11874	<1E-16
				OS	1755 - 31783	11640	7.7E-07
				DMFS	1755 - 37088	10253	5.6E-06
		HSPE1	205133_s_at	RFS	262- 13620	3548	3E-14
				OS	262 - 12921	2195	2.1E-02
				DMFS	298 - 12921	2257	3.7E-02
		MKKS	218138_at	RFS	60 - 2958	775	0.15
				OS	60 - 2224	682	0.3
				DMFS	199-2293	617	0.4125
	HSP Family	Gene	Affimetrix ID	Survival Outcome	Expression range of the probe	Used Cut-off	Logrank P
	HSP40	DNAJA1	200881_s_at	RFS	254-19433	5070	2E-14
				OS	254 - 15611	4099	2.7E-04
				DMFS	254 - 15144	4939	1E-04
		DNAJA2	226994_at	RFS	156-4542	1171	3.3E-04
				OS	288 - 3919	1109	4.7E-02
				DMFS	276 - 3919	1090	0.36
		DNAJA3	205963_s_at	RFS	289-7201	977	4.3E- 05
				OS	289 - 7201	1036	0.4
				DMFS	314 - 4858	1177	0.3537
		DNAJA4	225061_at	RFS	4-11720	720	3.6E- 07
				OS	107 - 11492	680	1.5E- 05
				DMFS	17 - 11720	1677	1.5E-02
		DNAJB1	200666_s_at	RFS	300-12595	2284	8.7E-04
				OS	300 - 11905	2312	4E-02
				DMFS	706-11905	2369	1.1E-02
		DNAJB2	202500_at	RFS	25-2448	390	9E-05
				OS	54-2188	676	3E-03
				DMFS	60 - 1858	652	3.4E-02
		DNAJB3		RFS	-	-	-
				OS	-	-	-
				DMFS	-	-	-
		DNAJB4	203810_at	RFS	16-3235	321	9.4E-04
				OS	36 - 2497	295	0.14
				DMFS	25 - 2497	239	3.7E-02
		DNAJB5	212817_at	RFS	9-2045	193	1.5E-05
				OS	13 - 2045	164	0.16
				DMFS	16 - 2045	209	1.3E-02
		DNAJB6	209015_s_at	RFS	22-11719	611	1.2E-02
				OS	22 - 3744	797	9.2E-02
				DMFS	22 - 3599	546	1.01E-02
		DNAJB7	1552675_at	RFS	0-318	22	8.8E-07
				OS	0-318	18	5.7E-02
				DMFS	0 - 108	29	3.1E-02
		DNAJB8	237284_at	RFS	1-204	26	4E-05
				OS	1 - 204	23	3.7E-02
				DMFS	1 - 151	24	7.4E-02
		DNAJB9	202843_at	RFS	3-1835	291	3.6E-02
				OS	9 - 1677	219	0.14
				DMFS	4 - 1835	244	1.9E-03
		DNAJB11	223054_at	RFS	299-6989	1771	1.3E-09
				OS	299-6684	2300	4.2E-02
				DMFS	464 - 6684	1910	2.5E-04
		DNAJB12	202866_at	RFS	45-3467	644	6.4E-10
				OS	51-3467	644	1.5E-02
				DMFS	45 - 3467	879	2.5E-02
		DNAJB13	230936_at	RFS	4-1450	64	2.6E-06
				OS	4-1450	89	2E-03
				DMFS	5 - 659	68	7.2E-03
		DNAJB14	226399_at	RFS	27-2423	757	5.5E-08
				OS	121 - 2248	1147	1.2E-04
				DMFS	217 - 2248	1164	2.7E-02
		DNAJC1	218409_s_at	RFS	24-3884	171	3.3E-02
				OS	24 - 943	202	0.1135
				DMFS	30 - 3884	187	9.7E-02
		DNAJC2	213097_s_at	RFS	34-8511	1153	2.5E-16
				OS	55-4252	781	1.7E-03
				DMFS	55-4252	1049	9.1E-04
		DNAJC3	225284_at	RFS	1-1663	66	3E-02
				OS	8 - 449	112	0.1158
				DMFS	1 - 375	96	0.1851
		DNAJC4	228622_s_at	RFS	79-5061	487	3.3E-10
				OS	201-2207	489	9E-03
				DMFS	79 - 5061	445	2.9E-03
		DNAJC5	224611_s_at	RFS	150-2869	768	3.9E-02
				OS	255 - 2242	748	1.8E-03
				DMFS	153 - 2448	591	4.8E-02
		DNAJC5B	232798_at	RFS	2-941	82	6.6E-05
				OS	3 - 941	56	7E-02
				DMFS	5-941	112	5.1E-02
		DNAJC5G	1552450_a_at	RFS	2-352	54	1.3E-08
				OS	3 - 284	27	2.3E-03
				DMFS	3 - 352	54	1.5E-02
	HSP Family	Gene	Affimetrix ID	Survival Outcome	Expression range of the probe	Used Cut-off	Logrank P
	HSP40	DNAJC6	204721_s_at	RFS	1-854	41	3.2E-07
				OS	1 - 854	39	0.2
				DMFS	1 - 854	15	0.2444
		DNAJC7	202416_at	RFS	37-8576	1125	0.19
				OS	119 - 4164	711	8.3E-02
				DMFS	198 - 8576	753	0.1674
		DNAJC8	212490_at	RFS	10-1236	146	9.7E-08
				OS	15-1236	133	5.3E-02
				DMFS	15 - 1236	142	1E-04
		DNAJC9	213088_s_at	RFS	323-11197	1494	<1E-16
				OS	408-8563	1296	1.5E-07
				DMFS	408 - 8563	1328	1.3E-06
		DNAJC10	229588_at	RFS	24-3884	171	5.3E-12
				OS	24-943	202	9.6E-03
				DMFS	30 - 3884	187	4.3E-02
		DNAJC11	215792_s_at	RFS	80-2124	459	1.8E-12
				OS	80-2028	478	0.15
				DMFS	96 - 2028	478	9.9E-02
		DNAJC12	223722_at	RFS	1-2442	92	1.4E-07
				OS	1 - 1208	127	5.3E-04
				DMFS	2 _ 2442	92	1.8E-05
		DNAJC13	212467_at	RFS	40-2304	640	1.8E-02
				OS	40-2304	904	0.41
				DMFS	40-2304	662	9.7E-03
		DNAJC14	223420_at	RFS	106-1584	433	3.8E-10
				OS	106-1348	393	5.2E-03
				DMFS	131 - 1501	529	1.5E-02
		DNAJC15	227808_at	RFS	13-3097	281	4.6E-07
				OS	38-164	280	2E-02
				DMFS	21 - 2296	454	8E-02
		DNAJC16	212911_at	RFS	52-1119	402	8.3E-11
				OS	52 - 1024	361	5.8E-09
				DMFS	81 - 999	402	4.7E-8
		DNAJC17	219861_at	RFS	5-869	128	1.6E-02
				OS	7-869	128	2E-02
				DMFS	5-593	163	3.6E-03
		DNAJC18	238115_at	RFS	2-465	74	1.4E-15
				OS	4-465	129	0.37
				DMFS	5 - 284	113	0.14
		DNAJC19	225358_at	RFS	131-4733	562	1.4E-10
				OS	192 - 3043	578	1.6E-07
				DMFS	169 - 3747	578	3.1E-07
		DNAJC20	223647_x_at	RFS	82 - 4849	568	6.5E-13
				OS	125 - 4849	568	4E-04
				DMFS	82 - 4849	568	0.2009
		DNAJC21	230893_at	RFS	4-1595	278	4.2E-03
				OS	29 - 1062	210	8E-02
				DMFS	4 - 732	280	1.1E-02
		DNAJC22	220441_at	RFS	1-2274	140	1.8E-11
				OS	1-2274	277	0.17
				DMFS	3 - 1681	156	0.1601
		SEC63	229969_at	RFS	39 - 5998	355	2.4E-09
				OS	39 - 2446	329	1.4E-02
				DMFS	117 - 5371	413	2.9E-02
		DNAJC24	213853_at	RFS	35-3822	672	3.6E-04
				OS	35 - 2380	695	0.1
				DMFS	124 - 2342	619	8E-03
		DNAJC25	226859_at	RFS	89-1451	445	0.26
				OS	106 - 1451	394	8.5E-02
				DMFS	106 - 1036	403	6.9E-02
		GAK	40225_at	RFS	219 - 9091	1465	<1E-16
				OS	294 - 9007	1488	0.35
				DMFS	219 - 6635	2439	0.1268
		DNAJC27	227859_at	RFS	5-672	197	<1E-16
				OS	6 - 510	253	2.2E-04
				DMFS	16 - 456	246	6.7E-02
		DNAJC28	220372_at	RFS	1-376	42	1E-02
				OS	1-376	31	5.1E-02
				DMFS	1 - 376	31	2E-04
		DNAJC29		RFS	5-2397	317	0.01
				OS	9 - 2397	430	0.14
				DMFS	5 - 2265	166	0.23
		DNAJC30	223367_at	RFS	95-2883	623	2.4E-05
				OS	95 - 2883	444	0.21
				DMFS	161 - 2411	592	8.1E-03
