# Supplementary material for: Prognostic and Functional Significant of Heat Shock Proteins (HSPs) in Breast Cancer Unveiled by Multi-Omics Approaches
Source: Biology (Basel). 2021 Mar 22;10(3):247. doi: 10.3390/biology10030247 (PMC8004706; doi:10.3390/biology10030247)
Supplement: Supplementary file 1 [file biology-10-00247-s001.zip › Supplementary/Table S2 rev.xlsx]

## Sheet: POSITIVE bc-GenExMiner
Gene	Pearson-CC	Gene	Pearson-CC	Gene	Pearson-CC	Gene	Pearson-CC	Gene	Pearson-CC	Gene	Pearson-CC	Gene	Pearson-CC	Gene	Pearson-CC	Gene	Pearson-CC	Gene	Pearson-CC	Gene	Pearson-CC	Gene	Pearson-CC	Gene	Pearson-CC	Gene	Pearson-CC	Gene	Pearson-CC	Gene	Pearson-CC	Gene	Pearson-CC	Gene	Pearson-CC	Gene	Pearson-CC	Gene	Pearson-CC	Gene	Pearson-CC	Gene	Pearson-CC	Gene	Pearson-CC	Gene	Pearson-CC	Gene	Pearson-CC
HSP90AA1	1	HSPA1A	1	HSPA2	1	HSPA8	1	HSPA14	1	BBS12	1	TCP1	1	CCT2	1	CCT3	1	CCT4	1	CCT6A	1	CCT7	1	CCT8	1	HSPD1	1	DNAJ1A	1	DNAJB11	1	DNAJB14	1	DNAJC2	1	DNAJC4	1	DNAJC5	1	DNAJC5G	1	DNAJC9	1	DNAJC10	1	DNAJC12	1	DNAJC14	1
HSP90AA4P	0.7565	RPL39P5	0.7315	LINC01238	0.5165	RANP1	0.6680	NUDT5	0.6092	RAB28P5	0.6446	PGAM4	0.6174	RANP1	0.6461	RANP1	0.6173	RANP1	0.6584	CCT6P1	0.8246	PIPSL	0.7105	CCT6P1	0.6814	HSPE1-MOB4	0.7429	LOC100129626	0.5952	RANP1	0.5666	LOC646358	0.6521	SNORD11B	0.6555	LOC101927904	0.7276	LOC100996701	0.8173	MID1IP1-AS1	0.8505	CDK1	0.5895	CCDC192	0.6469	AGR3	0.6147	CENPVL2	0.7277
HMGN1P30	0.5708	MIR202HG	0.6512	ATP2C2-AS1	0.4777	PIPSL	0.5882	CDC123	0.5945	FAM187A	0.4765	MRPL18	0.6126	GAGE6	0.5933	GAGE12I	0.5999	HSPE1-MOB4	0.5520	SNORD2	0.7216	RANP1	0.6076	HSP90B3P	0.6793	RANP1	0.7332	LOC100129478	0.5374	MIR1253	0.5454	SNORD66	0.6073	RANP1	0.5877	FAM230J	0.7201	LOC101927764	0.7902	HPN-AS1	0.8239	MIR626	0.5754	ANAPC1P1	0.6404	TBC1D9	0.6054	LINC00392	0.7227
RANP1	0.5703	UBE2L2	0.6395	MIR1226	0.4386	SNORD99	0.5729	GTPBP4	0.5752	GAGE12H	0.4349	RANP1	0.5936	HSPE1-MOB4	0.5824	GAGE8	0.5639	PITPNM2-AS1	0.5424	SNORD99	0.7197	MIR383	0.5818	BORCS7-ASMT	0.6686	LINC01981	0.6080	RANP1	0.5203	RFC4	0.5429	SNORD110	0.6054	FAM136BP	0.5736	AC004264.1	0.7136	CYP4F62P	0.7872	NF1P2	0.8030	RAP1BL	0.5620	RAP1BL	0.6367	LOC101926959	0.6053	CASC8	0.7200
DCAF13P3	0.5167	HSPA1B	0.6281	LINC01917	0.4031	MIR383	0.5607	RANP1	0.5597	MIR605	0.4054	LINC02153	0.5885	NUP107	0.5608	PTMAP7	0.5629	MIR613	0.5342	SNORD125	0.6788	PGAM4	0.5697	RANP1	0.6463	HMGN1P30	0.5478	CHMP5	0.5045	MIR300	0.5233	SNORD92	0.5813	IGBP1P1	0.5597	LOC100507412	0.6725	ZASP	0.7800	UXT-AS1	0.8026	MIR644A	0.5478	MIR644A	0.6308	GATA3	0.6002	KATNBL1P6	0.7181
LINC01692	0.5146	HSP90AB3P	0.5854	GAGE2E	0.4021	LINC01692	0.5526	MASTL	0.5529			PIPSL	0.5712	GAGE12I	0.5536	HSP90AB3P	0.5566	YWHAQP8	0.5240	MIR765	0.6767	MIR1914	0.5684	HSP90AB3P	0.6405	HSPE1	0.5461	TOMM5	0.4892	PIGCP1	0.4971	GOLGA6L4	0.5805	ELOCP2	0.5468	MIR3654	0.6216	LOC100287852	0.7744	TSPY10	0.8015	CEP55	0.5421	RPL39P5	0.6184	SLC39A6	0.5721	CATR1	0.7181
HSPD1	0.4866	LOC100288570	0.5649			RPS4XP6	0.5496	GNG5P2	0.5437			ANAPC1P1	0.5633	YEATS4	0.5521	GAGE6	0.5498	NME2P1	0.5094	SNORD121A	0.6734	NME2P1	0.5625	HMGN1P30	0.5795	ANAPC1P1	0.5394	CSPG4P2Y	0.4692	ATP1B3P1	0.4951	SNORD90	0.5714	HSP90B3P	0.5410	LOC642423	0.6100	LOC101927904	0.7744	CATR1	0.7994	ZWINT	0.5406	MIR626	0.5856	ZNF625-ZNF20	0.5601	TSPY10	0.7070
SMG1P2	0.4853	GAS2L1P2	0.4852			MIR1227	0.5390	ZNF724	0.5344			CCDC192	0.5388	MIR1206	0.5467	UCK2	0.5367	CCT7	0.4806	SNORD92	0.6680	FAM136BP	0.5323	LINC01692	0.5770	MIR383	0.5297	MIR1265	0.4628	CMC2	0.4946	SNORD84	0.5682	SNORD99	0.5381	LOC100508046	0.6070	GOLGA2P7	0.7321	USP17L8	0.7977	MELK	0.5303	LINC02153	0.5423	DNALI1	0.5587	PWAR4	0.7062
ANAPC1P1	0.4795	ZASP	0.4796			SMG1P2	0.5374	RPP38	0.5313			GPR89A	0.5086	MIR1227	0.5133	TMEM183B	0.5356	RAB28P5	0.4790	SNORA2C	0.6611	EFL1P1	0.5161	IGBP1P1	0.5748	MIR1914	0.5114	NDUFB6	0.4620	CENPW	0.4901	SNORA2C	0.5612	YWHAQP8	0.5308	LOC440895	0.5968	PPIAP30	0.7271	CASC8	0.7928	MCM6	0.5224	MIR202HG	0.5287	MIR1204	0.5568	NF1P2	0.7051
LOC643896	0.4742	LINC01502	0.4786			SLC25A5	0.5352	ATP5F1C	0.5301			ST13P4	0.4998	GAGE8	0.5100	HDGF	0.5353	MDH1	0.4778	MIR939	0.6484	ANAPC1P1	0.5111	MIR626	0.5690	ELOCP2	0.5052	STOML2	0.4598	PSMD2	0.4870	SNORD62B	0.5478	HMGN1P30	0.5271	URAHP	0.5844	WI2-2373I1.2	0.7200	PWAR4	0.7861	KIF11	0.5217	RANP1	0.5047	FAM187A	0.5537	UXT-AS1	0.7021
OR2W6P	0.4742	USP2-AS1	0.4674			UQCRFS1	0.5256	HSPE1-MOB4	0.5287			YWHAQP8	0.4944	USP32P3	0.5011	PSMD4	0.5350	ANAPC1P1	0.4738	SNORD91A	0.6448	CSNK2A3	0.5068	GTF2IRD2P1	0.5611	MAD2L1	0.4989	LOC646853	0.4575	CEP55	0.4855	SNORD103C	0.5439	SNRPEP2	0.5264	LOC100996701	0.5797	GAS2L1P2	0.7152	PRR20C	0.7859	CDCA5	0.5217	INTS4P2	0.5047	CA12	0.5488	SMIM9	0.6974
ZNF724	0.4708	MIR626	0.4631			PGK1	0.5159	ARL5B	0.5223			LOC100506248	0.4938	HMGN1P30	0.5008	FLAD1	0.5342	NCF1C	0.4683	GTF2IRD2P1	0.6273	SNORD19B	0.5012	ST13P4	0.5524	HSP90AA1	0.4866	ELOCP2	0.4490	HSPE1-MOB4	0.4844	SNORD2	0.5425	ZNF724	0.5246	LINC00842	0.5701	XRCC6P5	0.6799	KATNBL1P6	0.7840	RACGAP1	0.5133	USP32P3	0.4946	MIR1206	0.5424	MID1IP1-AS1	0.6901
HSPE1-MOB4	0.4672	MIR297	0.4555			ANAPC1P1	0.5153	SEPHS1	0.5214			CCT6P1	0.4938	SCARNA20	0.4887	HSPE1-MOB4	0.5275	HMGN1P30	0.4632	MIR941-2	0.6260	TPI1	0.5002	UQCRHL	0.5432	PIPSL	0.4778	ANP32BP1	0.4432	PDIA6	0.4839	SNORD10	0.5156	SNORD77	0.5243	LOC101927764	0.5691	MAP1LC3BP1	0.6625	MANCR	0.7802	FAM83D	0.5132	LOC100506248	0.4900	RERG	0.5412	MIR3654	0.6877
PIPSL	0.4617	HSPA7	0.4496			PGAM4	0.5131	CENPW	0.5191			CSNK2A3	0.4922	TPTE2P4	0.4835	MRPL9	0.5201	RPS7P1	0.4622	PITPNM2-AS1	0.6123	BOLA3	0.4985	FAM133CP	0.5407	KNSTRN	0.4735	SETSIP	0.4414	MELK	0.4767	SNORA7A	0.5144	SNORD78	0.5187	TSPY10	0.5680	DUX4L2	0.6518	MIR548I1	0.7794	EZH2	0.5116	HMGN1P30	0.4763	DACH1	0.5390	USP17L8	0.6755
LOC100506248	0.4576	SNORD75	0.4446			SNORA56	0.5088	MCM10	0.5177			HSP90AB3P	0.4909	RAN	0.4769	NME2P1	0.5165	C1DP3	0.4614	RANP1	0.6103	ATP5MF-PTCD1	0.4978	FTH1P3	0.5361	GPR89A	0.4717	H2AFZ	0.4412	APOBEC3A_B	0.4750	SNORD98	0.5141	SNORD121A	0.5174	HPN-AS1	0.5659	LOC101928049	0.6507	LINC00392	0.7794	CCNA2	0.5083	EFL1P1	0.4723	FOXA1	0.5369	MANCR	0.6643
TMED10P1	0.4562	PPIAP30	0.4341			HSPE1-MOB4	0.5040	MELK	0.5132			HSPE1-MOB4	0.4907	SNORD88B	0.4695	ILF2	0.5158	NT5C1B-RDH14	0.4586	LOC100130849	0.6086	C11orf98	0.4959	SMG1P2	0.5345	SNORD28	0.4705	CLTA	0.4383	PTTG1	0.4700	SNORD91B	0.5072	SNORD19B	0.5066	PWAR4	0.5354	LOC392196	0.6203	CENPVL2	0.7776	CENPA	0.5073	HSP90B3P	0.4641	LONRF2	0.5365	HPN-AS1	0.6619
SNRPEP2	0.4561	ANKRD36P1	0.4284			ZNF724	0.5022	RAD51AP1	0.5043			CCT6A	0.4873	HSPD1	0.4683	APOBEC3A_B	0.5146	ZNF322P1	0.4484	MRPS17	0.5970	THOC3	0.4958	ZNF724	0.5249	MIR1909	0.4699	ZNF724	0.4359	ALG3	0.4637	SNORD91A	0.5053	SNORD92	0.5033	ZASP	0.5338	ACTG1P4	0.6186	SMIM9	0.7773	NUSAP1	0.5058	MIR573	0.4616	MIR609	0.5353	LINC00693	0.6557
PSMC1	0.4559	PRKCZ-AS1	0.4248			LINC00547	0.4982	CKS1B	0.5039			HSP90B3P	0.4867	CAND1	0.4679	LINC02012	0.5119	HSP90AA6P	0.4455	MIR647	0.5943	APOBEC3A_B	0.4925	MIR643	0.5155	CCT2	0.4683	DCAF12	0.4349	CENPA	0.4592	SCARNA21	0.4988	GNG5P2	0.4952	LOC101928049	0.5295	LOC642423	0.6176	TP53TG3C	0.7740	UBE2T	0.5025	ANKRD36P1	0.4576	MIR1207	0.5347	OACYLP	0.6550
MIR626	0.4557	OR2W6P	0.4228			HMGN1P30	0.4948	FAM83D	0.5026			CENPW	0.4854	SNRPEP2	0.4633	PSMB4	0.5083	LINC01743	0.4437	MIR570	0.5943	FAM86B1	0.4918	LINC01981	0.5149	HSP90AA4P	0.4680	LAP3	0.4346	ANLN	0.4577	SNORA18	0.4927	ANAPC1P1	0.4898	UXT-AS1	0.5281	LOC654780	0.6075	REXO1L2P	0.7561	DLGAP5	0.5020	HMGN2P5	0.4457	MLPH	0.5260	LOC101929918	0.6475
PSMA6	0.4517	ACTG1P4	0.4212			LINC01838	0.4832	UBE2T	0.4903			WTAP	0.4844	RAB28P5	0.4619	VPS72	0.5053	SNORD111B	0.4367	MIR1914	0.5938	USP32P3	0.4914	LINC00547	0.5042	KPNA2	0.4668	HSPA8	0.4338	AURKA	0.4518	SNORA31	0.4864	SNORD70	0.4883	LOC101929918	0.5272	MIR202HG	0.5510	C9orf92	0.7456	CKS2	0.5003	HSPE1-MOB4	0.4454	AFF3	0.5254	SCGB1B2P	0.6411
HSPH1	0.4486	LINC00942	0.4077			FAM136BP	0.4794	APOBEC3A_B	0.4901			AMD1	0.4818	NEDD8-MDP1	0.4612	C1orf43	0.5042	LINC00649	0.4344	MIR640	0.5891	MDH1	0.4893	MIR1227	0.4942	MIR637	0.4655	TPTE2P4	0.4310	FAM83D	0.4513	SNORD125	0.4835	MIR383	0.4860	ZNF705B	0.5266	GRID2IP	0.5504	LOC101929918	0.7405	RAD51AP1	0.4988	MIR630	0.4447	TPRG1	0.5219	C9orf92	0.6407
ELOCP2	0.4484	MARVELD2	0.4022			SNORD88B	0.4740	RFC4	0.4865			HDAC2	0.4799	PIPSL	0.4608	COP1	0.4986	ANP32AP1	0.4300	SNORD19B	0.5829	LOC102724984	0.4885	ELOCP2	0.4933	SNRPEP2	0.4655	EXOSC3	0.4203	ZNF724	0.4502	SNORD99	0.4757	CCT6P1	0.4847	GAS2L1P2	0.5210	MIR3654	0.5479	MIR3654	0.7383	MCM2	0.4987	TPM3P9	0.4296	ESR1	0.5203	SLX1A-SULT1A3	0.6391
USP32P3	0.4449	PARTICL	0.4012			MMADHC	0.4701	LOC100129626	0.4850			SYNCRIP	0.4798	XPOT	0.4572	LINC01721	0.4984	ATP5MC3	0.4265	MIR937	0.5825	ACP1	0.4838	FAM72D	0.4819	CCT7	0.4642	UBQLN1	0.4168	HMGB3P24	0.4490	MIR633	0.4732	SNORD58B	0.4800	CYP4F62P	0.5205	URAHP	0.5447	MRPL23-AS1	0.7357	PTTG1	0.4984	SNORD114-29	0.4254	PHGR1	0.5197	MRPL23-AS1	0.6319
HSPE1	0.4386	IRX5	0.4008			SNORD66	0.4674	STAM	0.4845			HMGN1P30	0.4700	MIR1207	0.4566	MRPL24	0.4969	MIR626	0.4222	SNORD98	0.5821	MIR1292	0.4814	USP17L8	0.4729	H2AFZ	0.4637	CKS2	0.4145	CENPN	0.4483	SCARNA3	0.4610	MIR558	0.4760	SCGB1B2P	0.5186	DEFT1P2	0.5442	SCGB1B2P	0.7355	PRC1	0.4984	TMEM263	0.4252	DYNLRB2	0.5189	URAHP	0.6296
GSKIP	0.4341					ATP5PB	0.4632	CDK1	0.4839			KPNA2	0.4694	YWHAQP8	0.4550	FDPS	0.4898	HSPA8	0.4145	SNORA7A	0.5791	CCT4	0.4806	SNRPEP2	0.4709	DCAF13P3	0.4631	PPIL1	0.4140	GNG5P2	0.4479	SNORD11B	0.4493	NOP58	0.4754	IGKV1OR2-118	0.5158	LINC00842	0.5434	SLX1A-SULT1A3	0.7233	H2AFZ	0.4949	EMBP1	0.4248	P4HTM	0.5175	LINC00842	0.6222
H2AFZ	0.4327					PPA1	0.4600	PDSS1	0.4832			C11orf98	0.4686	MIR614	0.4522	CKS1B	0.4898	GPN1	0.4134	MIR383	0.5762	PSMC4	0.4772	MANCR	0.4664	CDRT3	0.4612	MRPL13	0.4135	CDC20	0.4476	FAM133DP	0.4487	SNORD98	0.4717	LINC00392	0.5112	TSPY10	0.5383	LINC00842	0.7211	CKAP2L	0.4949	YWHAQP8	0.4228	SYBU	0.5155	SNORD19B	0.6112
LINC00547	0.4317					ERVK3-1	0.4600	CENPA	0.4792			MIR1185-1	0.4675	PPIL1	0.4497	NDUFS2	0.4863	CKS1B	0.4126	MIR320B2	0.5754	HMGN1P35	0.4771	LINC01838	0.4623	XPOT	0.4602	HSP90AA1	0.4130	KPNA4	0.4467	MIR570	0.4451	SNORD28	0.4704	USP17L8	0.5079	TPD52L2	0.5350	LINC00693	0.7179	NCAPG	0.4943	HAT1	0.4180	SMIM11B	0.5141	F11-AS1	0.6097
CCT2	0.4282					SNORA18	0.4600	DLGAP5	0.4734			MIR1262	0.4667	H2AFZ	0.4488	PARP1	0.4839	EFL1P1	0.4116	RPL12P13	0.5694	RPL12P13	0.4736	PPP1R14BP1	0.4607	CCNQP1	0.4600	HSPE1	0.4123	TPX2	0.4463	NACA3P	0.4421	CWC22	0.4676	C9orf92	0.5061	CXorf49B	0.5312	LOC101927376	0.6997	USP2-AS1	0.4923	EIF2AK3	0.4155	NAT1	0.5112	TP53TG3C	0.6096
PKP4-AS1	0.4199					RAN	0.4567	FAM153CP	0.4692			ACAT2	0.4653	MAD2L1	0.4373	NEK2	0.4802	PNO1	0.4110	MIR1294	0.5627	BPIFB9P	0.4717	TAF9	0.4486	YWHAQP8	0.4599	OVOS	0.4100	CCNQP1	0.4456	SNORD58B	0.4366	SNORD75	0.4667	CENPVL2	0.5038	DSTNP4	0.5215	OACYLP	0.6977	UHRF1	0.4898	LOC101929959	0.4122	TTC8	0.5080	MIR2115	0.6091
AHSA1	0.4198					RPL36A-HNRNPH2	0.4557	YWHAQP8	0.4685			ABRACL	0.4634	MRPL13	0.4371	ATP5MF-PTCD1	0.4785	YWHAQ	0.4097	SNORD3A	0.5611	ALYREF	0.4707	CATR1	0.4465	CDK1	0.4595	LOC728739	0.4086	FEN1	0.4453	HMGN1P35	0.4358	SNORD2	0.4658	ENSG00000281028	0.5019	ADRM1	0.5143	LOC654780	0.6514	CHEK1	0.4867	LINC02449	0.4098	ARSG	0.5039	HMGB1P1	0.5968
EFL1P1	0.4173					VPS26C	0.4541	CEP55	0.4681			GTF3C6	0.4619	CSPG4P2Y	0.4369	UBE2T	0.4785	PDIA6	0.4074	MIR1910	0.5586	RFC2	0.4687	LINC00392	0.4460	ATAD2	0.4576	CKS1B	0.4055	HMGB3P22	0.4433	SNORD3C	0.4322	SNORD11	0.4632	LOC654780	0.5014	FAM136BP	0.5114	DLGAP1-AS4	0.6394	TTK	0.4825	PTMAP3	0.4085	C9orf116	0.5009	MIR1229	0.5954
DNAJA1	0.4130					TMED2	0.4540	ELOCP2	0.4652			CTC-338M12.4	0.4607	ATP5F1B	0.4328	NAXE	0.4726	MSH6	0.4051	MIR301B	0.5585	MIR1302-5	0.4663	C18orf32	0.4440	PAICS	0.4559	RPL39P5	0.4051	PRDX4	0.4419	SNORA17A	0.4302	MIR548K	0.4616	LINC02012	0.5011	HPN-AS1	0.5076	LOC642423	0.6365	TPX2	0.4783	TXNDC9	0.4054	ACADSB	0.5002	MIR519E	0.5855
VRK1	0.4070					LINC01845	0.4535	KNSTRN	0.4631			CCNC	0.4602	EFL1P1	0.4326	CCNB1	0.4688	DKC1	0.4025	SNORD11B	0.5513	TIMM23	0.4650	MID1IP1-AS1	0.4424	RAB5IF	0.4552	LOC101929959	0.4037	RAD51AP1	0.4412	SNORA36B	0.4299	SNORD58C	0.4606	GOLGA2P7	0.4961	LOC440895	0.5009	URAHP	0.6095	RFC4	0.4774	CSNK2A3	0.4035	RUNDC1	0.4978	MIR497	0.5840
TCP1	0.4058					OSTC	0.4524	CCNA2	0.4618			SFT2D1	0.4587	SNORA2C	0.4297	MTX1	0.4681	ILF2	0.4024	MIR943	0.5499	MIR1289-1	0.4649	KATNBL1P6	0.4403	NME2P1	0.4536	ANAPC1P1	0.4021	CDCA8	0.4411	SHLD2P1	0.4283	SNORD110	0.4590	LOC440311	0.4937	SCGB1B2P	0.4985	MIR660	0.6060	MAD2L1	0.4773	MIR1200	0.4002	MAGED2	0.4902	MIR1278	0.5776
RAN	0.4030					TMEM126A	0.4519	LOC646652	0.4613			ATP5F1C	0.4557	CCT7	0.4289	CCT6P1	0.4674	MTHFD2	0.4019	MIR877	0.5455	HSPD1	0.4642	CASC8	0.4399	WDR12	0.4518	HSPD1	0.4008	DLGAP5	0.4403	LINC02418	0.4276	C1DP3	0.4581	SMIM9	0.4919	DLGAP1-AS4	0.4968	MIR411	0.5986	TRIP13	0.4766			FAM174A	0.4893	MIR1908	0.5770
TXN	0.4017					XRN2	0.4506	DHTKD1	0.4607			FAM136BP	0.4539	HSP90AA1	0.4282	PRCC	0.4643	FDPSP2	0.4014	MIR1302-5	0.5425	RAN	0.4617	SMIM9	0.4387	FAM83D	0.4486	VBP1	0.4006	UBE2T	0.4367	MIR186	0.4261	HSPE1-MOB4	0.4543	P2RX6P	0.4917	NF1P2	0.4950	LOC101930026	0.5843	KIF4A	0.4757			LYPD6B	0.4878	MIR1267	0.5730
						PGAM1	0.4497	HMGN1P30	0.4606			MIR1286	0.4504	HSPA8	0.4269	PFDN2	0.4578			SNORD90	0.5409	DDX47	0.4601	MRPL23-AS1	0.4332	TCP1	0.4483	KPNA2	0.4002	GMPS	0.4330	SNORA59A	0.4189	DNTTIP2	0.4448	CASC8	0.4915	MIR383	0.4931	LOC101928049	0.5795	CENPW	0.4756			MRPS30	0.4872	MIR548G	0.5706
						MRPL51	0.4482	CHEK1	0.4578			MIR651	0.4496	PSMD10	0.4265	FH	0.4578			SNORD84	0.5393	MIR647	0.4599	LINC02318	0.4331	SETSIP	0.4460			DONSON	0.4323	SNORD3D	0.4188	SNRPEP4	0.4446	CCDC183-AS1	0.4875	NUTF2P4	0.4923	FAM153CP	0.5762	KIF20A	0.4737			SCUBE2	0.4872	MIR889	0.5692
						LOC646853	0.4480	TTK	0.4577			HSPD1	0.4483	NDUFA12	0.4234	FAM72D	0.4532			SNORD110	0.5364	GPR89A	0.4577	SMN1	0.4311	SNORD75	0.4435			CCNA2	0.4320	SNORD121A	0.4170	HSP90AA4P	0.4403	KATNBL1P6	0.4868	YTHDF1	0.4901	GRID2IP	0.5752	MCM10	0.4730			RABEP1	0.4852	MIR1262	0.5673
						HIKESHI	0.4477	LOC100507387	0.4559			MIR2115	0.4472	VBP1	0.4211	EFL1P1	0.4519			MIR933	0.5293	SNORA2C	0.4570	OR11H13P	0.4296	DDX21	0.4422			KIF2C	0.4296	TTC3P1	0.4126	SNORD27	0.4391	CATR1	0.4865	CSPG4P2Y	0.4871	LOC646652	0.5734	PLK4	0.4728			SCARNA20	0.4800	MIR361	0.5660
						RPLP0P5	0.4447	CENPN	0.4538			TMED10P1	0.4447	MRPS23	0.4209	GAPDHP72	0.4499			UQCRHL	0.5292	PSMA1	0.4560	CACNA2D3-AS1	0.4250	CCT6A	0.4421			NME2P1	0.4286	MIR604	0.4124	HMGB1P5	0.4362	MRPL23-AS1	0.4811	OACYLP	0.4859	LOC440895	0.5729	ANLN	0.4722			BCL2	0.4797	MIR489	0.5648
						SELENOF	0.4438	USP6NL	0.4534			MIR300	0.4418	MIR1914	0.4208	KIF4B	0.4483			HSP90AB3P	0.5274	H2AFZ	0.4551	HMGB3P22	0.4241	CKS2	0.4413			GTPBP4	0.4263	OR11H13P	0.4113	HMGB3P24	0.4334	XRCC6P5	0.4797	SLC2A4RG	0.4810	LOC729305	0.5592	KIF2C	0.4721			MOAP1	0.4793	MIR1250	0.5574
						MIR593	0.4436	ANLN	0.4531			THOC3	0.4392	UBE2N	0.4204	C1orf112	0.4470			SNORD58B	0.5269	ATP5MC3	0.4546	FAM153CP	0.4238	RPL6	0.4390			TRIP13	0.4256	SNORD87	0.4105	LOC100506248	0.4326	LOC100289656	0.4795	LINC00392	0.4780	LOC100506548	0.5570	HJURP	0.4679			LINC01087	0.4761	MIR1302-5	0.5505
						ILF2	0.4430	HMGB3P24	0.4504			PSMG1	0.4392	TMED2	0.4200	TBCE	0.4447			SNORD10	0.5239	NDUFB9	0.4545	PWAR4	0.4222	MTHFD2	0.4389			CTSV	0.4243	MIR555	0.4089	CCAR1	0.4287	PRKCZ-AS1	0.4784	UXT-AS1	0.4727	LINC00889	0.5520	TYMS	0.4672			KCTD6	0.4751	MIR454	0.5498
						TM9SF2	0.4428	LOC100507412	0.4498			LOC642550	0.4391	MIR1204	0.4199	CNIH4	0.4445			MIR1278	0.5203	SNORD88B	0.4540	LOC100506548	0.4207	LOC643896	0.4385			KIF14	0.4240	MIR593	0.4063	SNORD111B	0.4257	MID1IP1-AS1	0.4731	PWAR4	0.4699	LOC100507387	0.5512	KIFC1	0.4670			TCEAL3	0.4747	MIR488	0.5490
						CSNK2A3	0.4427	MTPAP	0.4471			MIR497	0.4379	HSPE1	0.4180	LINC02243	0.4431			SNORD91B	0.5199	RUVBL1	0.4523	SF3B6	0.4184	HMGB3P22	0.4332			CDKN3	0.4240	MALAT1	0.4062	SNORA18	0.4253	MICOS10-NBL1	0.4695	LINC02113	0.4686	ATXN8	0.5480	CDCA8	0.4666			SMG1P2	0.4738	TTTY4B	0.5466
						VBP1	0.4421	FAM230J	0.4454			MIR1908	0.4336	PRELID3B	0.4139	COA6	0.4430			HMGN1P30	0.5195	H3F3C	0.4507	LINC01697	0.4146	MAIP1	0.4326			LINC01873	0.4236	ZNF12	0.4056	APOBEC3A_B	0.4253	DUX4L2	0.4640	MHENCR	0.4664	CTXN2	0.5378	STIL	0.4659			ABAT	0.4726	FAM187A	0.5292
						LINC01981	0.4416	MAD2L1	0.4447			FBXO5	0.4301	MRPL42	0.4121	TPI1P2	0.4429			SNORD66	0.5163	KIF4B	0.4498	UXT-AS1	0.4142	MARS2	0.4297			YWHAQP8	0.4233	COL4A3BP	0.4046	ZBTB8OSP1	0.4230	HSD3BP1	0.4624	LINC01001	0.4543	LOC101929541	0.5371	MND1	0.4657			MIR29B2	0.4720	LOC101928049	0.5279
						H2AFZ	0.4408	CDCA2	0.4429			CCT7	0.4286	PTGES3	0.4119	HAX1	0.4409			MIR625	0.5146	PGAM1	0.4482	CENPVL2	0.4132	MRPL13	0.4286			FOXM1	0.4229	CREBRF	0.4044	SNORD119	0.4228	MANCR	0.4612	FBXO22-AS1	0.4534	XRCC6P5	0.5369	AURKA	0.4655			FBP1	0.4716	MIR658	0.5238
						LOC100506248	0.4407	H2AFZ	0.4421			NDUFAF4	0.4285	COMMD3-BMI1	0.4115	SCAMP3	0.4368			SNORD58C	0.5144	DPY30	0.4473	SNORD28	0.4127	NOLC1	0.4284			RPN1	0.4229	RNY3	0.4029	FTH1P3	0.4177	FAM187A	0.4470	CCNQP1	0.4523	MIR1298	0.5360	CDC20	0.4654			SNORA2C	0.4701	MIR2053	0.5237
						DCTPP1	0.4405	SNRPEP2	0.4410			GAPDHP32	0.4234	HSP90AA4P	0.4113	NEDD8-MDP1	0.4364			SNORD79	0.5140	NHP2	0.4471	OACYLP	0.4123	NUP35	0.4281			CHEK1	0.4226	TMSB4XP8	0.4008	SNORD1A	0.4171	HLA-H	0.4448	LOC100133286	0.4477	LOC101927904	0.5276	KNSTRN	0.4646			CAPN8	0.4700	MIR1293	0.5182
						MIR1914	0.4402	TRIP13	0.4407			LOC728739	0.4229	ENOPH1	0.4092	DAP3	0.4363			NUDT4B	0.5136	HSD17B10	0.4449	RPL23AP64	0.4120	RAN	0.4274			SENP5	0.4209	MIR1203	0.4003	MIR651	0.4160	LOC100131884	0.4440	RPL39P5	0.4443	FBXO22-AS1	0.5274	BUB1B	0.4642			FSIP1	0.4698	MIR1258	0.5167
						DDX47	0.4401	DDIAS	0.4393			SNORD19B	0.4226	MIR618	0.4078	EEF1AKNMT	0.4361			SNORD62B	0.5131	TUBA1C	0.4412	RPL12P13	0.4119	MRPL3	0.4273			ELOCP2	0.4206	USP8	0.4001	FAM72D	0.4152	TRBC2	0.4427	SNORD111B	0.4406	LINC01556	0.5246	NDC80	0.4633			SKP1	0.4681	MIR579	0.5148
						TIMM23	0.4389	CENPL	0.4391			PSMB1	0.4225	MRPS35	0.4046	SMG5	0.4347			CXADRP3	0.5121	LOC100506248	0.4394	RBIS	0.4117	LOC100506248	0.4268			SNRPEP2	0.4202			SNORA2C	0.4150	TRBV19	0.4420	PATE3	0.4403	MACROD2-IT1	0.5209	OIP5	0.4632			CYB5D2	0.4677	MIR1292	0.5134
						HINT1	0.4369	TPX2	0.4386			TPI1	0.4216	MRPL51	0.4019	NUF2	0.4336			HSP90B3P	0.5090	KNSTRN	0.4384	C1DP3	0.4116	PPAT	0.4266			MIR1277	0.4200			UQCRHL	0.4147	OACYLP	0.4402	ARFRP1	0.4398	FAM83A-AS1	0.5209	ASPM	0.4624			BORCS7	0.4676	DLGAP1-AS4	0.5113
						MIR1266	0.4341	NDC80	0.4380			MAD2L1	0.4202	CDK4	0.4012	EPRS	0.4331			MIR1229	0.5072	HSPE1-MOB4	0.4374	NOP58	0.4115	SNORD25	0.4256			UBE2C	0.4186			MIR545	0.4136	SHANK2-AS1	0.4388	SMIM9	0.4383	LOC100127919	0.5198	UBE2C	0.4606			SNORA56	0.4673	MIR1255A	0.5085
						DNAJA1	0.4338	VRK1	0.4373			EFL1P1	0.4182			UFC1	0.4329			MIR1289-1	0.5059	UQCRFS1	0.4360	ZNF679	0.4112	DKC1	0.4255			TTK	0.4183			CYP51A1	0.4125	LINC00637	0.4363	MIR1227	0.4358	MIR1324	0.5133	FBXO5	0.4589			AGTR1	0.4668	FAM136BP	0.5005
						PSMD7	0.4338	CKS2	0.4369			USP32P3	0.4181			SNORD75	0.4316			BORCS7-ASMT	0.5055	SLC25A5	0.4358	TOP1P2	0.4112	SNORD4B	0.4251			MANF	0.4172			RPS7P5	0.4121	WI2-2373I1.2	0.4348	USP17L8	0.4350	MIR196B	0.5119	RRM2	0.4583			BTF3	0.4655	MIR548N	0.4831
						PPIAP30	0.4332	AURKA	0.4363			CDK1	0.4176			MIR300	0.4316			MIR2276	0.5048	ATP5F1C	0.4354	CCT6A	0.4108	CACYBP	0.4248			DKC1	0.4169			LOC101929959	0.4113	SNORA11B	0.4335	PPDPF	0.4311	UBTFL2	0.5075	FEN1	0.4575			GFRA1	0.4641	MIR369	0.4793
						PDIA6	0.4325	RACGAP1	0.4350			UQCRHL	0.4169			RAB25	0.4313			SNORD88C	0.5013	PSMB5	0.4350	LINC01743	0.4102	ZC3H15	0.4225			PRC1	0.4166			TAF9	0.4108	LOC100506544	0.4317	CATR1	0.4307	OR5BS1P	0.5057	KPNA2	0.4564			AGR2	0.4636	USP17L1	0.4789
						ACP1	0.4312	ANAPC1P1	0.4343			ANP32AP1	0.4166			LAMTOR2	0.4311			TCP1	0.4873	PPIL1	0.4342	ANAPC1P1	0.4081	ACP1	0.4223			LOC100129626	0.4165			SNORD3A	0.4107	BMS1P2	0.4308	NMRAL2P	0.4288	MINAR2	0.5021	FANCI	0.4562			XBP1	0.4630	MIR324	0.4779
						RPL21	0.4307	HMGB3P22	0.4329			YWHAQ	0.4158			CCT4P2	0.4268			GAPDHP32	0.4856	KPNA2	0.4335	TRMT10C	0.4069	PSMD14	0.4215			HSPA7	0.4142			MIR570	0.4090	TP53TG3C	0.4299	MIR1302-6	0.4283	GAGE12C	0.4980	CENPE	0.4561			EVL	0.4622	MIR1261	0.4777
						PSMD10	0.4298	ZNF695	0.4323			DDX47	0.4144			GLRX2	0.4259			ANLN	0.4856	HNRNPAB	0.4333	LOC101927376	0.4062	ESRP1	0.4198			HJURP	0.4139			C18orf32	0.4077	LINC00693	0.4286	NELFCD	0.4265	KRTAP9-7	0.4966	CENPF	0.4551			RETREG1	0.4605	MIR603	0.4772
						ATP5MC3	0.4286	CMC2	0.4321			NUS1	0.4140			RPLP0P2	0.4243			HSPE1-MOB4	0.4847	ANP32AP1	0.4308	LOC728739	0.4061	PGK1	0.4193			SRPK1	0.4137			LOC642846	0.4056	IGHV5-78	0.4271	KATNBL1P6	0.4258	CDKN2AIPNLP2	0.4949	FOXM1	0.4551			RAB17	0.4601	MIR545	0.4766
						ATP5F1B	0.4274	CDCA8	0.4321			NAE1	0.4125			PMF1	0.4221			CHCHD2	0.4831	RAB5IF	0.4305	SNORD111B	0.4039	CCNA2	0.4187			EXO1	0.4129			MIR346	0.4048	NF1P2	0.4270	CENPVL2	0.4256	TRIM53AP	0.4923	MKI67	0.4530			LRBA	0.4596	MIR376A2	0.4756
						CCT2	0.4269	PTTG1	0.4314			MIR643	0.4118			TMEM183A	0.4217			SNORD103C	0.4811	AHCY	0.4292	ZBTB8OS	0.4031	ZNF724	0.4162			BORA	0.4126			MIR610	0.4048	DLGAP1-AS4	0.4259	MIR1183	0.4243	UCKL1-AS1	0.4903	DONSON	0.4528			TFF3	0.4592	MIR1914	0.4738
						DLG2-AS1	0.4268	MIR383	0.4308			DYNLT1	0.4104			HSPE1	0.4213			SNORA56	0.4786	CCT2	0.4289	ZNF761	0.4017	DEPDC1B	0.4154			NDC80	0.4125			MIR320B2	0.4048	SLX1A-SULT1A3	0.4225	ARPIN-AP3S2	0.4237	GTF2IRD2P1	0.4879	KIF14	0.4518			LYPD6	0.4584	MIR572	0.4730
						YWHAQP8	0.4254	DNAJC9	0.4308			HSP90B2P	0.4097			CENPL	0.4197			PSMD14	0.4778	TCP1	0.4286	SLX1A-SULT1A3	0.4008	SNORD27	0.4151			CDC45	0.4119			RNF138P1	0.4044	ABHD14A-ACY1	0.4082	LOC643896	0.4234	LOC284344	0.4875	DEPDC1B	0.4516			FAM241A	0.4579	LOC654780	0.4672
						NDUFB5	0.4249	HSP90AA4P	0.4308			MIR545	0.4092			CDRT3	0.4178			FAM136BP	0.4778	MRPL36	0.4285			MIR409	0.4138			ACTL6A	0.4108			SNORD26	0.4038	LOC102724984	0.4073	MIR1914	0.4226	WI2-2373I1.2	0.4835	CCNB2	0.4506			TMEM161BP1	0.4573	PRR20D	0.4637
						UBE2G1	0.4236	SLX1A-SULT1A3	0.4307			SNX3	0.4076			SDHC	0.4178			LOC100129626	0.4769	MIR941-2	0.4273			GTPBP4	0.4136			KPNA2	0.4105			NUDT4B	0.4023	LOC646743	0.4035	FLJ23867	0.4210	GAGE2B	0.4824	KIF23	0.4473			C5orf30	0.4571	LOC100507387	0.4615
						SNORA2C	0.4231	SNRPG	0.4302			MIR1275	0.4066			FLVCR1	0.4177			SNORD77	0.4766	VBP1	0.4272			RRM2	0.4134			KIF20A	0.4099			SNORD90	0.4005			CD27-AS1	0.4210	THEGL	0.4816	CDKN3	0.4469			ELP2	0.4566	MIR563	0.4563
						CCT7	0.4224	CDC20	0.4294			DDX21	0.4059			GAPDH	0.4168			SNORA18	0.4739	GATD3A	0.4262			SNORD26	0.4133			SRPRB	0.4096							ZNF512B	0.4195	LINC00159	0.4792	MASTL	0.4468			CLSTN2	0.4559	LOC284344	0.4558
						DPY30	0.4222	EXO1	0.4291			HSP90AA1	0.4058			DKC1	0.4160			CDKN2AIPNLP2	0.4738	MRPL51	0.4261			GABPB1	0.4129			RRM2	0.4093							NUTM2D	0.4182	HSPB1P1	0.4781	MCM3	0.4467			UGCG	0.4557	MIR760	0.4556
						SFT2D1	0.4221	LOC101929959	0.4286			UQCRH	0.4045			NME1	0.4159			MIR510	0.4738	SNORA56	0.4224			NIFK	0.4127			ECT2	0.4081							MANCR	0.4179	MIR542	0.4759	PCLAF	0.4457			CMBL	0.4553	LOC440895	0.4553
						LAP3	0.4220	ASPM	0.4279			PCMT1	0.4043			MRPL15	0.4158			NOP58	0.4723	HSPA8	0.4224			ATP5MC3	0.4123			HSP90AA4P	0.4079							USP17L6P	0.4149	LOC100288069	0.4736	KIF15	0.4456			GLCE	0.4540	MIR593	0.4544
						KIF2A	0.4218	EZH2	0.4242			RAB5IF	0.4040			F11R	0.4158			C11orf98	0.4716	MIR454	0.4224			LAPTM4B	0.4117			CDK1	0.4077							ATXN8	0.4124	MIR544A	0.4728	STMN1	0.4444			MYB	0.4530	OR11H13P	0.4527
						DAD1	0.4214	KIF14	0.4239			H2AFZ	0.4037			SNRPEP2	0.4128			DCAF13P3	0.4705	AURKAP1	0.4212			TATDN1	0.4116			MCM2	0.4068							MRPL23-AS1	0.4121	MIR2682	0.4700	LINC01502	0.4433			PHOSPHO2	0.4524	FAM153CP	0.4521
						C3orf38	0.4199	KIF2C	0.4235			MIR1267	0.4028			C11orf98	0.4128			MIR545	0.4700	NDUFA11	0.4212			ALYREF	0.4112			CDCA5	0.4064							MIR2278	0.4108	MIR1179	0.4678	CDC45	0.4423			AKR7A3	0.4517	MIR2117	0.4521
						THOC3	0.4194	USP17L8	0.4228			YBX1	0.4014			GTPBP4	0.4107			MIR571	0.4693	CKS1B	0.4197			RACGAP1	0.4104			SEC13	0.4063							MIR592	0.4088	KRTAP19-8	0.4656	ATAD2	0.4413			TCEAL1	0.4510	LOC101927376	0.4493
						PPIL1	0.4187	FEN1	0.4219							UAP1	0.4106			SEC61G	0.4665	PDIA6	0.4189			SNORD1A	0.4099			LRP8	0.4056							LOC729305	0.4039	MYT1L-AS1	0.4653	HMMR	0.4402			TFF1	0.4494	MIR548F2	0.4489
						LOC100287852	0.4174	STIL	0.4218							LOC102724984	0.4103			CENPW	0.4619	COX5B	0.4185			ATP5F1C	0.4078			HSP90B1	0.4044							TMEM191B	0.4030	HPVC1	0.4633	LMNB1	0.4395			FAM214A	0.4482	MIR342	0.4469
						MIR608	0.4166	SRPK1	0.4210							NPM1P14	0.4102			LOC100506248	0.4604	TMEM203	0.4182			YWHAZ	0.4071			FBXO5	0.4044							GMEB2	0.4029	SNORA80B	0.4618	CCNE2	0.4390			BBS4	0.4478	LOC642423	0.4465
						GPR89A	0.4165	CDCA5	0.4185							SLC25A44	0.4102			MIR555	0.4604	SNRPC	0.4180			ENY2	0.4062			POLQ	0.4037									FXYD6-FXYD2	0.4603	DTL	0.4383			CCDC170	0.4475	TMBIM6	0.4455
						CTC-338M12.4	0.4164	NCAPG	0.4184							UQCRHL	0.4095			YWHAQP8	0.4580	TUBB	0.4172			PPA1	0.4061			KIFC1	0.4026									MIR146B	0.4603	CENPK	0.4374			SLC44A4	0.4473	XRCC6P5	0.4437
						HAT1	0.4157	MEMO1	0.4174							URGCP-MRPS24	0.4059			MAD2L1	0.4561	MIR2278	0.4166			TMPO	0.4056			NCBP2AS2	0.4023									CT47A10	0.4591	CCNB1	0.4368			RSPH1	0.4472	LOC646652	0.4425
						RPS5	0.4152	MRPS17	0.4171							AHSA1	0.4050			MIR593	0.4547	MTHFD2	0.4152			CSE1L	0.4055			KIF4A	0.4019									MIR654	0.4577	CENPN	0.4360			MIR1910	0.4437	LOC101927904	0.4407
						CCT4	0.4145	LOC100506548	0.4159							HMGN1P30	0.4045			ST13P4	0.4537	MIR1266	0.4145			MTERF3	0.4052													CDRT3	0.4569	HELLS	0.4350			COX6C	0.4433	MIR934	0.4353
						MAPRE1	0.4144	CENPE	0.4152							ANAPC1P1	0.4043			MIR559	0.4537	AIMP2	0.4143			AHCY	0.4051													FTH1P18	0.4530	EXO1	0.4348			IL6ST	0.4426	MIR561	0.4332
						DCAF13P3	0.4138	RPL7AP9	0.4149							CACYBP	0.4040			TMSB4XP8	0.4511	MRPL3	0.4134			PGAM4	0.4035													USP17L1	0.4516	PBK	0.4348			STARD10	0.4423	MIR498	0.4312
						PAIP2	0.4136	AC004264.1	0.4148							PRDX6	0.4039			HDAC2	0.4508	TALDO1	0.4084			PSMA6	0.4033													PRAMEF15	0.4510	RMI2	0.4335			ARMT1	0.4415	SNORD99	0.4271
						CACNA2D3-AS1	0.4130	PRPF18	0.4148							NOP58	0.4037			CDK1	0.4505	CYC1	0.4079			HMGB3P24	0.4027													OR5M12P	0.4490	CDCA3	0.4333			ANXA9	0.4403	RBMY1D	0.4249
						PTGES3	0.4116	ILF2	0.4148							DARS2	0.4026			MIR636	0.4491	PGK1	0.4076			CDKN3	0.4027													LINC02692	0.4487	RANP1	0.4325			CXXC5	0.4400	MIR509-3	0.4232
						UQCRC2	0.4109	LOC101929918	0.4146							MRPS17	0.4020			MIR563	0.4456	BORCS7-ASMT	0.4074			NME1	0.4025													PRSS29P	0.4483	BUB1	0.4319			MRFAP1L1	0.4394	MIR933	0.4230
						TMED10P1	0.4103	KIF4A	0.4133							TAGLN2	0.4009			PCNA	0.4447	MIR593	0.4074			CKS1B	0.4022													LOC646743	0.4475	HSPA14	0.4308			CPEB2	0.4388	MIR1289-1	0.4206
						LSM3	0.4092	C1orf112	0.4131							GNPAT	0.4008			MIR609	0.4435	ATP5F1EP2	0.4064			ATXN8	0.4010													MIR516B1	0.4464	CDCA2	0.4303			MAST4	0.4384	MIR1275	0.4202
						SYPL1	0.4089	PRC1	0.4127							HEATR1	0.4008			MIR645	0.4429	MRPS23	0.4063			SNRPD1	0.4010													KRTAP20-3	0.4462	VDAC2	0.4296			SLC22A5	0.4380	COPZ1	0.4187
						SLC25A3	0.4088	KIF11	0.4123							JTB	0.4002			HSPD1	0.4421	PPA1	0.4062			DNAJA1	0.4008													HSD17B1P1	0.4447	BIRC5	0.4296			IGF1R	0.4371	MIR1909	0.4186
						PSMA6	0.4083	MID1IP1-AS1	0.4121											GPR89A	0.4404	ATP5F1B	0.4060			TPX2	0.4006													CEACAM18	0.4430	MCM4	0.4277			PAPPA-AS1	0.4358	LRCOL1	0.4177
						TOMM6	0.4077	MND1	0.4107											MIR362	0.4402	SNORD1A	0.4060			HSP90AB1	0.4005													BAK1P2	0.4412	PIMREG	0.4273			GLRB	0.4358	WI2-2373I1.2	0.4141
						PSMA1	0.4072	DEPDC1B	0.4105											KPNA2	0.4394	RPL8	0.4059			MTFR1	0.4004													DNM1P34	0.4408	ASF1B	0.4272			MIR29C	0.4345	MIR764	0.4129
						ACTG1P4	0.4071	SMIM9	0.4103											ATP5F1C	0.4387	C1orf43	0.4057			SNORD31	0.4001													LOC641367	0.4408	GPSM2	0.4267			SNORD115-38	0.4334	MIR450A2	0.4126
						GDI2	0.4070	SETSIP	0.4102											MRPL32	0.4383	ILF2	0.4055																	LINC00427	0.4405	DDIAS	0.4266			TCTN1	0.4333	MIR1185-1	0.4104
						G3BP2	0.4068	FBXO5	0.4097											SNORD74	0.4382	PSMG1	0.4052																	MIR26B	0.4374	SGO1	0.4252			LZTFL1	0.4330	MIR1915	0.4086
						XRCC5	0.4064	DKC1	0.4097											MIR1276	0.4379	SET	0.4051																	LOC440313	0.4323	NME2P1	0.4248			PNPLA4	0.4322	CXorf49B	0.4070
						MAIP1	0.4064	CSE1L	0.4095											MIR611	0.4367	MIR2276	0.4044																	KLHL30-AS1	0.4323	LOC100129478	0.4248			PKIB	0.4320	COMMD3-BMI1	0.4064
						DYNLL1	0.4063	CDKN3	0.4094											UQCRH	0.4345	MPLKIP	0.4030																	RPL31P7	0.4309	MTHFD2	0.4240			TMC4	0.4319	MIR651	0.4049
						C1orf43	0.4060	MCM6	0.4091											FIGNL1	0.4333	STAMBP	0.4021																	MTVR2	0.4277	TOP2A	0.4232			DRAIC	0.4317	LOC101929541	0.4027
						RPL10A	0.4053	NUF2	0.4090											DDX21	0.4325	SNORD99	0.4014																	MIR7-2	0.4259	POLQ	0.4231			MRTFB	0.4315	SNORD58C	0.4024
						KIRREL1-IT1	0.4053	CDCA7	0.4079											SNORD1A	0.4309	TMED10P1	0.4014																	NUTM2D	0.4250	CKS1B	0.4210			CIRBP	0.4314	SNORD3A	0.4008
						NT5C1B-RDH14	0.4049	PLK4	0.4076											PIPSL	0.4309	TOMM5	0.4011																	MIR1289-2	0.4236	AURKB	0.4207			ANKRA2	0.4314
						MDH1	0.4048	COX7BP1	0.4073											TARS	0.4308	SCARNA20	0.4008																	LOC100127955	0.4228	CENPL	0.4205			MRFAP1	0.4313
						GYG1	0.4044	PSMD14	0.4071											H2AFZ	0.4284	NEDD8-MDP1	0.4007																	LOC100133331	0.4222	ECT2	0.4204			LINC00871	0.4310
						RPL17	0.4042	CDCA3	0.4058											HMGB1P1	0.4268																			LRCOL1	0.4195	ESPL1	0.4204			CCDC24	0.4307
						MORF4L1	0.4027	CUL2	0.4052											TATDN1	0.4263																			LOC105371215	0.4130	DCAF13P3	0.4196			GAMT	0.4299
						MIR640	0.4024	IDI1	0.4043											UBE2T	0.4252																			LOC642484	0.4126	CENPU	0.4179			DHX40P1	0.4299
						EFL1P1	0.4022	MANCR	0.4041											CCNB1	0.4249																			UQCRBP1	0.4125	DDX21	0.4175			SNORD109A	0.4299
						ARF4	0.4008	FOXM1	0.4033											MRPL3	0.4238																			OR7E4P	0.4117	NUDT5	0.4173			TSPAN1	0.4296
						NDUFB2	0.4007	UBE2C	0.4023											NDC80	0.4236																			MIR634	0.4109	GTPBP4	0.4170			SERPINA5	0.4278
						RAB5IF	0.4000	HMMR	0.4016											GTPBP4	0.4222																			LOC101927789	0.4107	SPC25	0.4165			FAAH	0.4261
								OR2W6P	0.4016											NAE1	0.4219																			LOC651337	0.4086	ERCC6L	0.4137			CHAD	0.4254
								CATR1	0.4014											MIR1284	0.4219																			MIR513A2	0.4085	MIR300	0.4120			MCCC2	0.4252
								OIP5	0.4011											DKC1	0.4208																			OR7A11P	0.4082	POC1A	0.4119			WDR19	0.4247
								GPSM2	0.4005											PTMAP5	0.4207																			CCT8L1P	0.4066	SKA3	0.4092			SERPINA11	0.4245
								KATNBL1P6	0.4001											CSNK2A3	0.4191																			TMEM210	0.4046	E2F7	0.4091			CRNKL1	0.4242
																				MIR651	0.4184																			LINC00111	0.4028	KIF18A	0.4091			ZG16B	0.4241
																				MIR1250	0.4180																			USP17L25	0.4024	BLM	0.4070			LINC00504	0.4239
																				MIR548K	0.4176																			MEP1AP1	0.4019	SRPK1	0.4070			NME5	0.4230
																				SNORD87	0.4168																			CENPVL1	0.4015	CDCA7	0.4055			WWP1	0.4229
																				MRPL15	0.4159																			CDRT15P1	0.4010	NUF2	0.4053			KIAA1324	0.4220
																				ABCE1	0.4159																			OR51F5P	0.4008	TICRR	0.4047			NME3	0.4218
																				SNORD11	0.4157																			MIR135A1	0.4005	CENPM	0.4037			FAM174B	0.4215
																				MIR764	0.4155																			SNAR-I	0.4004	SGO2	0.4033			TBC1D3E	0.4190
																				PSMG1	0.4151																					SMC4	0.4033			LOC105375624	0.4186
																				CKS2	0.4151																					BPY2C	0.4029			SLC16A6	0.4185
																				PGAM4	0.4144																					PCNA	0.4019			SNORA11C	0.4184
																				CSE1L	0.4139																					SNRPG	0.4011			FAAH2	0.4181
																				MIR658	0.4139																					MIR573	0.4008			MDP1	0.4177
																				RFC2	0.4136																									KLHDC9	0.4172
																				KNSTRN	0.4118																									SMIM22	0.4170
																				SCARNA20	0.4113																									EFHC1	0.4169
																				CCT8	0.4108																									MIR342	0.4165
																				LOC728739	0.4105																									NRIP1	0.4155
																				GGCT	0.4098																									KCTD3	0.4153
																				SF3B6	0.4089																									RNF103	0.4146
																				TTTY4B	0.4088																									SYTL2	0.4141
																				MIR519E	0.4087																									MYO5C	0.4137
																				MTHFD2	0.4079																									MRPS36	0.4137
																				MIR1204	0.4078																									AKR7L	0.4134
																				SYNCRIP	0.4078																									MIR30C2	0.4132
																				MIR1255A	0.4073																									RBKS	0.4132
																				ABRACL	0.4070																									TSPAN13	0.4121
																				RBIS	0.4053																									CCDC126	0.4118
																				TRMT10C	0.4052																									KIF1BP	0.4118
																				SNORA36B	0.4048																									GASK1B	0.4115
																				MIR558	0.4043																									DEGS2	0.4114
																				MSH2	0.4034																									KDM4B	0.4109
																				MIR892B	0.4023																									C9orf152	0.4105
																				MIR591	0.4021																									IRS1	0.4105
																				MIR92B	0.4018																									C17orf58	0.4099
																				BPIFB9P	0.4017																									HPN	0.4098
																				TXN	0.4010																									PLCD4	0.4092
																				MRPL13	0.4010																									REPS2	0.4092
																				MELK	0.4005																									C15orf65	0.4084
																				HSPE1	0.4004																									SLC27A2	0.4080
																																														FAM120AOS	0.4077
																																														APBB2	0.4068
																																														MIR1257	0.4068
																																														EXOC6	0.4068
																																														SALL2	0.4061
																																														SMIM14	0.4059
																																														GATA3-AS1	0.4058
																																														GPD1L	0.4050
																																														HEXIM1	0.4050
																																														RGS22	0.4048
																																														HHAT	0.4046
																																														CACNA2D2	0.4046
																																														CIPC	0.4045
																																														APH1B	0.4043
																																														IGBP1	0.4040
																																														TMEM30B	0.4038
																																														RNASE4	0.4034
																																														NOSTRIN	0.4026
																																														TCEAL4	0.4012
																																														SNORA71E	0.4008
																																														FBXL5	0.4007
																																														KLHDC2	0.4005
																																														ITPR1	0.4004
																																														NUDT12	0.4001
[truncated: 8 more columns]

## Sheet: NEGATIVE bc-GenExMiner
Gene	Pearson-CC	Gene	Pearson-CC	Gene	Pearson-CC	Gene	Pearson-CC	Gene	Pearson-CC	Gene	Pearson-CC	Gene	Pearson-CC	Gene	Pearson-CC	Gene	Pearson-CC	Gene	Pearson-CC	Gene	Pearson-CC	Gene	Pearson-CC	Gene	Pearson-CC	Gene	Pearson-CC	Gene	Pearson-CC	Gene	Pearson-CC			Gene	Pearson-CC	Gene	Pearson-CC	Gene	Pearson-CC	Gene	Pearson-CC	Gene	Pearson-CC	Gene	Pearson-CC	Gene	Pearson-CC	Gene	Pearson-CC
HSP90AA1	1	HSPA1A	1	HSPA2	1	HSPA8	1	HSPA14	1	BBS12	1	TCP1	1	CCT2	1	CCT3	1	CCT4	1	CCT6A	1	CCT7	1	CCT8	1	HSPD1	1	DNAJ1A	1	DNAJB11	1	DNAJB14	1	DNAJC2	1	DNAJC4	1	DNAJC5	1	DNAJC5G	1	DNAJC9	1	DNAJC10	1	DNAJC12	1	DNAJC14	1
LOC100507412	-0.7811	LOC100507412	-0.8545	IGKV5-2	-0.4478	LOC100507412	-0.8822	ATP2C2-AS1	-0.4934	DEFT1P2	-0.4909	LOC100507412	-0.8404	OR10AB1P	-0.5236	LOC100507412	-0.8656	SNORD113-7	-0.6204	LOC100507412	-0.7045	FAM230J	-0.9051	COX6A1P1	-0.6401	SNORD113-2	-0.5416	LOC100507412	-0.7105	RNY4	-0.6864	CENPVL1	-0.5352	GAS2L1P2	-0.5933	CCT6P1	-0.6054	SNORD114-1	-0.6314	MIR624	-0.4668	SNORA7A	-0.7768	LOC100507412	-0.8621	LOC100507412	-0.8245	PPIAP30	-0.7119
FAM230J	-0.7291	FAM230J	-0.8006	IGKV2D-29	-0.4381	FAM230J	-0.8542	MICOS10-NBL1	-0.4727	MIR298	-0.4882	FAM230J	-0.8340	FXYD6-FXYD2	-0.5224	FAM230J	-0.8557	SNORD113-9	-0.5748	FAM230J	-0.6588	LOC100507412	-0.8846	MIR450A1	-0.5735	CCT8L1P	-0.5171	FAM230J	-0.6611	SNORD103C	-0.6504	PRSS29P	-0.5235	CD27-AS1	-0.5509	LOC100144595	-0.5640	SNORD113-8	-0.6124	CERNA1	-0.4502	SNORD92	-0.7535	FAM230J	-0.8278	FAM230J	-0.7977	LOC100996701	-0.6932
AC004264.1	-0.6994	AC004264.1	-0.7574	TRGV3	-0.4080	AC004264.1	-0.8369	PGM5P4	-0.4573	LOC100131884	-0.4215	AC004264.1	-0.7612	OXCT2P1	-0.5027	AC004264.1	-0.8021	LOC100507412	-0.5611	MIR644A	-0.6327	AC004264.1	-0.8320	SNORD113-9	-0.5609	MIR604	-0.5086	AC004264.1	-0.6061	SNORA17A	-0.6468	DUX4L2	-0.5125	LOC101927904	-0.5296	RNU1-4	-0.5459	SNORD112	-0.5897	DEFB4B	-0.4313	SNORD91A	-0.7293	AC004264.1	-0.7846	AC004264.1	-0.7537	CYP4F62P	-0.6803
SNORD113-8	-0.5920	LINC01578	-0.6120	GIMAP1-GIMAP5	-0.4069	SHANK2-AS1	-0.6111	MIR604	-0.4333	GOLGA2P7	-0.4082	MIR548I1	-0.5639	PRSS29P	-0.4861	MIR604	-0.6897	FAM230J	-0.5493	MIR3654	-0.6291	LOC100508046	-0.5548	SNORD112	-0.5556	POM121L3P	-0.5053	SCGB1B2P	-0.6051	SNORD84	-0.6440	LOC101927904	-0.5044	ZASP	-0.5251	MIR544A	-0.5281	SNORD113-5	-0.5712	LINC01760	-0.4218	SNORD91B	-0.7219	MIR939	-0.6881	IGHV1OR15-1	-0.5489	LOC101927764	-0.6758
SNORD113-5	-0.5683	A2M-AS1	-0.5524			NPIPB9	-0.5642	MIR1247	-0.4291			OR2T32P	-0.5599	CENPVL1	-0.4845	SNORD113-5	-0.6244	SNORD112	-0.5490	AC004264.1	-0.6119	SNORD116-3	-0.5293	SNORD113-7	-0.5422	SNORD114-1	-0.5046	MIR3654	-0.5940	SCARNA21	-0.6413	DEFT1P2	-0.4915	LOC101927764	-0.5041	RNU1-1	-0.5046	SNORD113-2	-0.5523	MIR1286	-0.4177	SNORD2	-0.7210	SNORD2	-0.6580	GIMAP1-GIMAP5	-0.5472	ACTG1P4	-0.6734
SNORD112	-0.5521	OR11H13P	-0.5030			RNU6-66P	-0.5543	MIR1299	-0.4263			FXYD6-FXYD2	-0.5539	COX5AP1	-0.4808	SNORD114-1	-0.6115	SNORD113-6	-0.5434	RAP1BL	-0.6050	SNORD116-23	-0.5104	SNORD113-8	-0.5414	SNORD113-8	-0.4748	URAHP	-0.5913	SNORD65	-0.6300	MIR504	-0.4911	LOC100996701	-0.4852	RNA5S9	-0.4932	NPIPB6	-0.5396	MIR643	-0.4078	SNORD90	-0.7139	SNORA7A	-0.6532	IGKV3OR2-268	-0.5425	LOC100287852	-0.6716
SHANK2-AS1	-0.5429	SNORA47	-0.4879			OR2T32P	-0.5535	MIR145	-0.4243			COX6A1P1	-0.5354	DUX4L25	-0.4781	SNORD113-8	-0.6067	SNORD113-5	-0.5364	TSPY10	-0.5859	SNORD114-26	-0.5086	SNORD113-6	-0.5313	PGM5P4	-0.4674	TSPY10	-0.5804	MIR604	-0.6191	MIR1253	-0.4876	CCDC183-AS1	-0.4793	MIR548I1	-0.4910	SNORD114-17	-0.5319			SNORD125	-0.6979	LOC105371045	-0.6529	IGKV1D-43	-0.5300	ZASP	-0.6656
SNORD114-1	-0.5226	LINC00348	-0.4676			MIR450A1	-0.5468	LOC105371030	-0.4225			MIR411	-0.5325	DUX4L24	-0.4641	SNORD113-2	-0.6058	DEFT1P2	-0.5308	PWAR4	-0.5800	SNORD116-4	-0.5009	SNORD114-17	-0.5258	MIR544A	-0.4642	LINC00842	-0.5756	SNORD110	-0.6130	LOC102724194	-0.4680	PGM5P4	-0.4782	PRR20C	-0.4772	SNORD113-6	-0.5299			SNORD84	-0.6597	LINC02692	-0.6508	IGKV1D-33	-0.5174	GAS2L1P2	-0.5920
SNORD113-2	-0.5066	SNORD112	-0.4581			LOC105373042	-0.5398	ZCCHC24	-0.4109			MIR370	-0.5124	FTH1P18	-0.4600	SNORD114-4	-0.5997	SNORD114-17	-0.5258	C9orf92	-0.5745	SNORD116-1	-0.4938	SHANK2-AS1	-0.5100	MIR370	-0.4625	PWAR4	-0.5629	SNORD91B	-0.6083	FXYD6-FXYD2	-0.4654	URAHP	-0.4625	RNY1	-0.4698	SNORD113-7	-0.5295			SNORA47	-0.6497	DUX4L25	-0.6471	IGKV1OR-2	-0.5127	MAP1LC3BP1	-0.5867
MIR1247	-0.5045	FAM86MP	-0.4512			WASH3P	-0.5383	CALCOCO1	-0.4071			SNORD114-26	-0.5042	NMTRQ-TTG12-1	-0.4577	SNORD103C	-0.5698	SNORD113-8	-0.5250	CENPVL2	-0.5731	SNORD116-15	-0.4932	MIR577	-0.4936	RPS4XP6	-0.4534	NF1P2	-0.5541	SCARNA3	-0.5999	MICOS10-NBL1	-0.4649	XRCC6P5	-0.4619	LINC02372	-0.4664	RPS4XP6	-0.5179			MIR765	-0.6384	FXYD6-FXYD2	-0.6387	IGHV3-53	-0.5126	GOLGA2P7	-0.5632
MIR185	-0.4938	SNORD113-9	-0.4450			LOC100508046	-0.5349	IGFBP4	-0.4055			MIR604	-0.4986	PRR33	-0.4537	SNORD112	-0.5543	SNORD114-1	-0.5092	UXT-AS1	-0.5669	MIR1200	-0.4879	SNORD11	-0.4912	SNORD113-5	-0.4527	UXT-AS1	-0.5508	SNORD67	-0.5830	MIR184	-0.4561	SLC7A5P1	-0.4597	MIR411	-0.4315	NPIPB9	-0.5134			SNORD103C	-0.6355	SNORA47	-0.6369	TRGC2	-0.5094	LOC101927904	-0.5521
MIR150	-0.4919	GPRC5D-AS1	-0.4447			RNVU1-19	-0.5254	SNORD113-8	-0.4033			SNORA44	-0.4978	LOC102723566	-0.4501	SCARNA21	-0.5490	SNORD113-1	-0.5000	URAHP	-0.5602	SNORD116-6	-0.4868	SNORA11C	-0.4583	SNORD114-26	-0.4423	LINC00392	-0.5412	SNORD62B	-0.5784	LOC101927764	-0.4529	IDSP1	-0.4597	RNY4	-0.4264	SNORD113-9	-0.5078			SNORA11D	-0.6310	SNORA80B	-0.6359	IGKV1D-16	-0.5070	WI2-2373I1.2	-0.5481
POM121L3P	-0.4900	SNORD113-5	-0.4376			NPIPB6	-0.5252	PROS2P	-0.4033			MIR660	-0.4912	LINC02692	-0.4471	SCARNA3	-0.5461	SNORD113-2	-0.4926	LINC00842	-0.5574	GPRC5D-AS1	-0.4866	SNAR-I	-0.4580	DPPA3P1	-0.4381	HPN-AS1	-0.5400	RNU1-4	-0.5647	CCDC183-AS1	-0.4452	DLGAP1-AS4	-0.4491	MIR660	-0.4200	MIR1228	-0.4865			MIR570	-0.6236	MIR943	-0.6357	IGHV3-35	-0.5046	LOC100507412	-0.5459
LOC100508046	-0.4785	PGM5P4	-0.4375			LINC02692	-0.5247	LAMB2	-0.4017			LOC105369520	-0.4905	MIR150	-0.4466	SNORD114-11	-0.5252	AC004264.1	-0.4764	LINC00392	-0.5572	PGM5P4	-0.4862	AQP7P2	-0.4565	LOC105370686	-0.4379	CATR1	-0.5383	SNORD91A	-0.5542	FTH1P19	-0.4392	MIR1296	-0.4489	RNU6-15P	-0.4100	MIR411	-0.4800			SNORA36B	-0.6228	MIR301B	-0.6334	IGHV3-74	-0.5045	FAM230J	-0.5408
RPS4XP6	-0.4754	LOC100272217	-0.4325			LOC105370686	-0.5225	SNORD67	-0.4016			SNORA70G	-0.4876	RNU6-79P	-0.4446	SNORD113-1	-0.5208	MIR1247	-0.4701	CASC8	-0.5567	DEFT1P2	-0.4857	MIR379	-0.4523	LOC105371045	-0.4357	OACYLP	-0.5375	SNORD10	-0.5466	DUX4L24	-0.4379	MICOS10-NBL1	-0.4486	MIR584	-0.4095	MIR146B	-0.4746			MIR939	-0.6193	MIR765	-0.6203	IGHA1	-0.5020	KRTAP1-4	-0.5328
LINC02692	-0.4732	PTGER4P2	-0.4322			MIR185	-0.5149					MIR544A	-0.4768	LOC105370686	-0.4402	GPRC5D-AS1	-0.5054	SNORD114-11	-0.4572	KATNBL1P6	-0.5545	SNORD114-4	-0.4839	MIR150	-0.4498	LINC02692	-0.4234	CENPVL2	-0.5333	RNY1	-0.5426	DUX4L25	-0.4372	LOC100506544	-0.4480	USP17L6P	-0.4064	PRR20C	-0.4732			SNORD113-7	-0.6180	MIR185	-0.6124	IGKV6D-21	-0.4966	DCAF13P3	-0.5294
DEFT1P2	-0.4680	SNORD113-8	-0.4293			SNORD114-26	-0.5117					MIR196B	-0.4749	LOC105371030	-0.4372	LOC100508046	-0.5052	SNORD113-3	-0.4531	CATR1	-0.5491	SNORA70G	-0.4826	AC004264.1	-0.4476	DEFT1P2	-0.4202	CASC8	-0.5284	PGM5P4	-0.5419	RAET1E-AS1	-0.4368	CYP4F62P	-0.4457	GAGE12C	-0.4062	MIR604	-0.4573			SNORD113-9	-0.6144	PRSS29P	-0.6032	HAPLN3	-0.4915	XRCC6P5	-0.5135
RPLP0P5	-0.4680	MIR548I2	-0.4285			EEF1DP3	-0.4955					LOC100508046	-0.4722	LOC101929738	-0.4359	SNORD10	-0.5032	SNORA70E	-0.4476	LOC440895	-0.5451	MIR23A	-0.4725	SNORD114-1	-0.4476	MIR185	-0.4190	KATNBL1P6	-0.5281	SNORD116-15	-0.5413	MIR150	-0.4360	GOLGA2P7	-0.4421	FAM41AY2	-0.4059	SNORA47	-0.4512			SNORD112	-0.6075	MIR647	-0.6021	IGHV4OR15-8	-0.4908	LOC101060458	-0.4917
LOC102724229	-0.4637	SNORD113-7	-0.4274			OR7E102P	-0.4941					NMTRQ-TTG12-1	-0.4678	MIR450A1	-0.4309	MIR143	-0.5007	MIR23A	-0.4441	LOC101929918	-0.5431	SNORD116-20	-0.4685	MIR373	-0.4460	OR2T32P	-0.4176	C9orf92	-0.5254	FAM187A	-0.5102	LOC105371045	-0.4300	MIR3654	-0.4416	RNU6-1	-0.4044	MIR541	-0.4448			SNORA11E	-0.6030	DUX4L24	-0.5913	IGHV3-33	-0.4885	LOC101929738	-0.4809
SNORA11C	-0.4604	KRBOX1-AS1	-0.4256			DUX4L25	-0.4940					MIR185	-0.4633	OR5AZ1P	-0.4308	SNORD113-3	-0.4988	PGM5P4	-0.4421	SMIM9	-0.5404	FOXP1-IT1	-0.4634	LOC653786	-0.4450	MIR218-2	-0.4121	SMIM9	-0.5229	SNORD126	-0.5088	CH507-9B2.8	-0.4281	CH17-340M24.3	-0.4413	RNY5	-0.4041	MIR575	-0.4391			SNORD113-8	-0.5941	MIR504	-0.5834	LOC642550	-0.4876	SNORA80B	-0.4801
LOC105370686	-0.4571	CSAG4	-0.4242			SNORA80B	-0.4874					POM121L3P	-0.4621	MIR185	-0.4289	SNORD93	-0.4967	CEP295NL	-0.4400	MANCR	-0.5381	ENSG00000281028	-0.4552	SNORD113-5	-0.4365	SNORD114-27	-0.4092	LOC101927904	-0.5092	SNORD66	-0.5084	LOC100505502	-0.4270	MIR150	-0.4409			MIR450A1	-0.4381			SNORD121A	-0.5887	LOC102724194	-0.5819	IGKV1D-27	-0.4854	DUX4L2	-0.4794
LOC105371045	-0.4536	SRP72P2	-0.4227			SNORA44	-0.4855					RNU6-66P	-0.4579	DRD5P2	-0.4281	SNORD113-6	-0.4950	SNORD93	-0.4350	SCGB1B2P	-0.5358	EEF1DP3	-0.4533	MIR2116	-0.4349	MIR138-1	-0.4089	LOC440895	-0.5044	SNORD114-1	-0.5077	ZASP	-0.4227	PRR33	-0.4365			MIR181D	-0.4372			MIR647	-0.5820	MIR150	-0.5749	IGHV3-52	-0.4851	LINC01001	-0.4755
SNORD113-6	-0.4532	FGD5-AS1	-0.4154			POM121L3P	-0.4826					OR7E4P	-0.4549	OR7E102P	-0.4229	SNORD114-19	-0.4937	MIR372	-0.4253	MIR1296	-0.5273	FXYD6-FXYD2	-0.4390	RAB6C-AS1	-0.4322	MIR150	-0.4066	MID1IP1-AS1	-0.5025	RNU1-1	-0.5069	OR7D11P	-0.4158	KRT16P1	-0.4314			MIR891B	-0.4362			SNORA11C	-0.5811	NOS2P1	-0.5733	TRAV8-3	-0.4776	NCF1B	-0.4731
MIR212	-0.4530	H3F3AP6	-0.4132			SNORD82	-0.4796					OR7E102P	-0.4540	LOC102724238	-0.4227	SNORD84	-0.4904	OXCT2P1	-0.4240	MID1IP1-AS1	-0.5219	SNORD114-13	-0.4374	MIR603	-0.4315	DUX4L25	-0.4066	USP17L8	-0.5021	SNORD93	-0.5061	LOC100996701	-0.4133	WI2-2373I1.2	-0.4285			MIR758	-0.4210			SNORD113-5	-0.5804	LOC105370686	-0.5684	IGKV1D-42	-0.4772	RNVU1-8	-0.4708
MIR374B	-0.4486	NNT-AS1	-0.4116			LOC100289561	-0.4719					CEP295NL	-0.4483	CH507-9B2.8	-0.4193	TMSB4XP8	-0.4860	FXYD6-FXYD2	-0.4219	HPN-AS1	-0.5159	OR10AB1P	-0.4357	SCARNA27	-0.4273	FXYD6-FXYD2	-0.4055	MRPL23-AS1	-0.5004	SNORD116-20	-0.5057	HIST1H2BPS1	-0.4056	LINC01205	-0.4192			MIR1246	-0.4194			MIR937	-0.5752	MIR892A	-0.5659	CCNQP1	-0.4766	DSTNP4	-0.4608
MIR1299	-0.4476	LINC00933	-0.4091			LOC105371045	-0.4714					LOC105371045	-0.4438	OR2T32P	-0.4150	ANKRD20A20P	-0.4835	MIR150	-0.4206	MRPL23-AS1	-0.5054	LOC105377320	-0.4338	SNORA70G	-0.4268	ZCCHC24	-0.4055	MANCR	-0.4994	SNORA18	-0.5053	SLC6A10PB	-0.4045	LOC105370686	-0.4185			MIR770	-0.4161			SNORA2C	-0.5695	LCA10	-0.5657	LOC100508046	-0.4749	BAK1P2	-0.4590
OR2T32P	-0.4458	LY75-CD302	-0.4068			MIR365A	-0.4713					C9orf147	-0.4431	SNORA80B	-0.4096	RNU1-4	-0.4778	OR2B7P	-0.4122	NF1P2	-0.5045	SNORD116-29	-0.4300	PRR20C	-0.4263	MIRLET7A2	-0.4054	LOC101929918	-0.4876	RNY3	-0.5035	SDR42E2	-0.4033	MIR185	-0.4149			MIR196B	-0.4160			SNORD98	-0.5679	CH507-9B2.8	-0.5645	CDCA7	-0.4692	AC004264.1	-0.4577
SNORA7A	-0.4443	LOC100507642	-0.4064			LOC105371228	-0.4712					OR10AA1P	-0.4390	OR2B7P	-0.4093	PGM5P4	-0.4714	TMSB4XP8	-0.4121	USP17L8	-0.5037	SNORD114-11	-0.4286	MIR1322	-0.4247	LAMB2	-0.4033	TP53TG3C	-0.4674	SNORD116-24	-0.5006	GOLGA2P7	-0.4025	LOC440895	-0.4111			MIR1197	-0.4158			MIR205	-0.5616	HSD17B1P1	-0.5631	INAVA	-0.4665	OR7E93P	-0.4557
OR5F2P	-0.4437	GIMAP1-GIMAP5	-0.4013			TCP11X2	-0.4648					OR2B7P	-0.4372	OR4C10P	-0.4080	MIR1228	-0.4699	LOC105379539	-0.4117	OACYLP	-0.5027	LINC02275	-0.4278	FAM230J	-0.4216	TNS2	-0.4005	LOC105369520	-0.4581	MIR1299	-0.4970	CYP4F62P	-0.4020	RNVU1-18	-0.4090			MIR548I1	-0.4095			SNORA11	-0.5589	MIR320A	-0.5607	SMCO4	-0.4628	NUTF2P4	-0.4555
SNORD113-1	-0.4386					SNORD116-20	-0.4594					EEF1DP3	-0.4304	SDR42E2	-0.4078	SNORD67	-0.4684	IDSP1	-0.4040	LOC101927904	-0.4924	NMTRQ-TTG12-1	-0.4274	LOC100508046	-0.4167			DLGAP1-AS4	-0.4572	SNORD116-14	-0.4966	WI2-2373I1.2	-0.4016	TSPY10	-0.4078			MIR584	-0.4029			SNORA31	-0.5558	POM121L3P	-0.5595	IGHV3OR15-7	-0.4622	SHANK2-AS1	-0.4550
SNORA11D	-0.4382					MIR143	-0.4583					MIR23A	-0.4288	FAM133CP	-0.4078	COX5AP1	-0.4679	MIR135B	-0.4038	SLX1A-SULT1A3	-0.4848	MIR370	-0.4260	SNORD114-24	-0.4109			GOLGA2P7	-0.4546	SNORD90	-0.4920			LOC642423	-0.4073			LOC653786	-0.4021			MIR933	-0.5493	MIR199B	-0.5591	RNU5F-1	-0.4612	FTH1P18	-0.4522
SNORD113-9	-0.4352					LINC02275	-0.4576					SNORD114-30	-0.4234	POM121L3P	-0.4076	SNORD114-2	-0.4678	PRSS29P	-0.4020	TP53TG3C	-0.4824	SNORD116-14	-0.4233	MIR653	-0.4078			LINC00889	-0.4470	MIR145	-0.4916			LINC00842	-0.4054			FAM41AY2	-0.4007			MIR943	-0.5423	PRR33	-0.5590	TRGV3	-0.4580	LOC101928049	-0.4480
WASH3P	-0.4339					RNU6-67P	-0.4544					PRR33	-0.4224	OR6J1	-0.4041	SNORD113-9	-0.4620			DLGAP1-AS4	-0.4821	MIR143	-0.4219	MIR770	-0.4062			UPK3BL1	-0.4467	ANKRD20A20P	-0.4868			DUX4L2	-0.4052							ANKRD20A20P	-0.5355	CENPVL1	-0.5577	TRGV9	-0.4573	ENSG00000281028	-0.4449
OR7D11P	-0.4282					MIR212	-0.4517					ANKRD20A20P	-0.4212	OR5BS1P	-0.4031	RNU1-1	-0.4599			MICOS10-NBL1	-0.4757	SNORD116-26	-0.4211	FXYD6-FXYD2	-0.4022			LOC101928049	-0.4457	SNORD116-3	-0.4866			MIR149	-0.4050							SNORD58B	-0.5353	SNORD114-26	-0.5544	HLA-DRB9	-0.4569	LOC654780	-0.4406
MIR632	-0.4269					ENSG00000281028	-0.4510					SNORD116-6	-0.4211	LOC105371215	-0.4012	SNORA11E	-0.4599			PGM5P4	-0.4742	SNORD116-24	-0.4200					GAS2L1P2	-0.4319	SNORD116-23	-0.4827			TBC1D3P5	-0.4042							SDHAP3	-0.5351	MIR1910	-0.5538	GGT2	-0.4562	MIR339	-0.4399
FXYD6-FXYD2	-0.4263					CH507-9B2.8	-0.4494					FTH1P18	-0.4206	SNORD62A	-0.4002	SNORD114-26	-0.4524			LINC00693	-0.4676	AGAP6	-0.4190					LOC654780	-0.4307	SNORD64	-0.4817			SCGB1B2P	-0.4033							SNORD110	-0.5306	MIR125A	-0.5515	BCL11A	-0.4558	TMSB4XP2	-0.4384
OR2B7P	-0.4245					SNORD116-15	-0.4492					CENPVL1	-0.4200			SNORA17A	-0.4493			RNVU1-18	-0.4673	PSMA3-AS1	-0.4115					LINC00693	-0.4289	SNORD117	-0.4756			LOC105371045	-0.4003							MIR571	-0.5303	MIR937	-0.5477	ENSG00000281028	-0.4527	DUX4L26	-0.4362
MIR604	-0.4229					MIRLET7C	-0.4477					LOC105370686	-0.4182			SNORA11	-0.4490			MIR23A	-0.4633	SNORD114-2	-0.4106					ATP2C2-AS1	-0.4264	MIR633	-0.4752											MIR320B2	-0.5260	FTH1P18	-0.5465	PSAT1	-0.4521	LCA10	-0.4327
FTH1P18	-0.4227					OR2B7P	-0.4470					RNVU1-6	-0.4162			MIR145	-0.4458			NCAM1-AS1	-0.4572	GAGE8	-0.4083					MIR1200	-0.4261	SNORD113-5	-0.4734											MIR877	-0.5252	MIR296	-0.5455	OR7E104P	-0.4506	TMSB4XP6	-0.4316
NPIPB9	-0.4201					SNORD114-13	-0.4461					LINC02692	-0.4162			RNY4	-0.4424			MIR1200	-0.4534	MIR150	-0.4072					MICOS10-NBL1	-0.4233	SNORD116-1	-0.4719											SCARNA3	-0.5249	OR2T32P	-0.5441	KRT16P3	-0.4505	LOC105371045	-0.4309
FAM41AY2	-0.4188					MIR23A	-0.4459					SNORD116-26	-0.4158			RNY3	-0.4423			MIR370	-0.4518	MIR450A1	-0.4069					MIR604	-0.4199	TMEM161BP1	-0.4708											MIR301B	-0.5240	LOC105371215	-0.5406	PRKX	-0.4463	LOC100128253	-0.4282
MIR339	-0.4176					SNORD116-14	-0.4440					RNU2-1	-0.4153			PROS2P	-0.4405			CSPG4P10	-0.4479	ABHD17AP3	-0.4041					SLX1A-SULT1A3	-0.4184	SNORA11E	-0.4640											MIR1299	-0.5136	SNORD48	-0.5389	IGKV1D-17	-0.4463	RNU5F-1	-0.4268
LOC100289561	-0.4135					LCA10	-0.4434					SNORD116-3	-0.4145			MIR218-2	-0.4371			MIR199A2	-0.4357	SNORD116-2	-0.4033					OR11H13P	-0.4147	SNORA11	-0.4637											SNORD93	-0.5107	SNORD13	-0.5368	RARRES1	-0.4436	CENPVL1	-0.4266
MIR544A	-0.4128					MIR1247	-0.4403					LCA10	-0.4140			LOC105371030	-0.4363			SNORD114-13	-0.4347							LOC642423	-0.4062	RNU1-3	-0.4544											VTRNA2-1	-0.5071	SNORD13P3	-0.5362	IGKV2D-29	-0.4421	DNM1P33	-0.4253
SNORD113-7	-0.4098					FGD5P1	-0.4402					LINC02275	-0.4104			SNORD113-7	-0.4333			KRT16P1	-0.4307							XRCC6P5	-0.4040	MIR1247	-0.4537											TMSB4XP8	-0.5022	OR7E93P	-0.5350	FAM171A1	-0.4410	RNVU1-6	-0.4252
ENSG00000281028	-0.4097					OR5M12P	-0.4396					SNORD116-4	-0.4094			SNORA7A	-0.4320			DEFB4B	-0.4289									SNORD116-4	-0.4515											SNORD10	-0.4973	SNORD92	-0.5342	GLIPR2	-0.4406	OR5BS1P	-0.4216
OR7E93P	-0.4070					OR7E4P	-0.4389					MIRLET7A2	-0.4080			SNORD64	-0.4305			LOC105369520	-0.4275									RNY5	-0.4408											MIR1910	-0.4967	OR2B7P	-0.5334	CENPW	-0.4375	CH507-9B2.8	-0.4210
LOC441239	-0.4066					PRR33	-0.4384					SNORA48	-0.4072			SNORD90	-0.4297			LRCOL1	-0.4216									RNU6-15P	-0.4371											AQP7P2	-0.4937	MIR339	-0.5278	PPP1R14C	-0.4348	CT47A10	-0.4175
OR7A11P	-0.4028					FOXP1-IT1	-0.4375					MIR1911	-0.4060			MIR581	-0.4296			MIR450A1	-0.4188									SNORD95	-0.4361											MIR548I2	-0.4920	OR5BS1P	-0.5259	MTHFD1L	-0.4333	RNVU1-15	-0.4146
SNORA80B	-0.4011					MIR28	-0.4357					DUX4L25	-0.4060			MIR23A	-0.4295			LOC100508046	-0.4147									SNORA36B	-0.4343											MIR941-2	-0.4913	FAM86MP	-0.5252	LOC100996643	-0.4323	MIR219A1	-0.4124
						LOC100996428	-0.4343					RNU4-2	-0.4035			MIR27B	-0.4294			SNORD48	-0.4118									LOC440895	-0.4341											SNORD66	-0.4899	OXCT2P1	-0.5235	MID1	-0.4294	OR7E104P	-0.4096
						LOC105371215	-0.4335					MIR504	-0.4024			SNORA11D	-0.4220			TRBC2	-0.4072									SNORD60	-0.4316											MIR1294	-0.4831	LOC105371228	-0.5233	FOXC1	-0.4285	MIR7-2	-0.4089
						MIR23B	-0.4330					RNU5B-1	-0.4021			SNORD114-17	-0.4186			PRR33	-0.4052									SCARNA11	-0.4313											SNORD117	-0.4774	LOC105369520	-0.5225	LMO4	-0.4248	DUX4L25	-0.4078
						DUX4L24	-0.4329					MIR1247	-0.4015			LOC102723968	-0.4130			LOC642423	-0.4044									SNORD125	-0.4289											MIR874	-0.4711	MIR188	-0.5206	IGKV5-2	-0.4240	GAPDHP32	-0.4073
						FXYD6-FXYD2	-0.4328					PRSS29P	-0.4000			ANKRD66	-0.4116			GAS2L1P2	-0.4022									SNORD121B	-0.4277											MIR625	-0.4635	MIR653	-0.5145	IGKV2-40	-0.4238	LOC105377021	-0.4068
						SNORA70G	-0.4325									ATP2C2-AS1	-0.4103			MIR150	-0.4007									URAHP	-0.4261											MIR636	-0.4621	TMSB4XP8	-0.5142	MIR656	-0.4230	LOC100127955	-0.4045
						CENPVL1	-0.4322									MIR370	-0.4074			MIR23B	-0.4003									MIR549A	-0.4260											SNORD67	-0.4620	SCARNA11	-0.5129	SLC43A3	-0.4227	CEP295NL	-0.4036
						CSPG4P10	-0.4313									LINC00994	-0.4057													LOC440311	-0.4245											SNORD74	-0.4591	RNU6-76P	-0.5117	PHGDH	-0.4218	LOC729080	-0.4026
						MIR99A	-0.4310									MIR1247	-0.4024													SNORA7A	-0.4221											SNORD63	-0.4575	OR11H13P	-0.5109	KLRC4-KLRK1	-0.4214
						PRSS29P	-0.4301									SNORD125	-0.4001													SNORA54	-0.4215											PRR20D	-0.4547	RNU6-66P	-0.5088	ATP1B3P1	-0.4213
						OR5BS1P	-0.4288																							SNORA49	-0.4197											MIR1258	-0.4542	SNORD90	-0.5088	IGKV2D-30	-0.4212
						SNORD33	-0.4282																							SNORA11D	-0.4195											SNORD65	-0.4541	SNORD125	-0.5072	VGLL1	-0.4196
						LOC105371030	-0.4257																							SNORD116-6	-0.4192											SNORD11	-0.4496	MIR625	-0.5055	NCCRP1	-0.4163
						OR10AB1P	-0.4243																							SNORD32A	-0.4185											MIR764	-0.4496	MIR187	-0.5042	NFIL3	-0.4135
						RNVU1-6	-0.4229																							MICOS10-NBL1	-0.4185											SNORD109A	-0.4454	OR10AB1P	-0.5035	PLEKHG1	-0.4114
						NPIPA5	-0.4205																							SNORD3D	-0.4153											SNORD88C	-0.4443	SDR42E2	-0.5024	LAMP3	-0.4109
						RPL36AP6	-0.4194																							SNORA48	-0.4149											LOC653786	-0.4424	LOC100127955	-0.5021	MSL3	-0.4098
						SMCR6	-0.4177																							UPK3BL1	-0.4145											SNORD121B	-0.4412	SNORD113-7	-0.5014	LYN	-0.4097
						AGAP6	-0.4176																							SNORD83B	-0.4134											SNORD62B	-0.4404	LOC441239	-0.5013	LOC100506955	-0.4038
						LOC400867	-0.4170																							SNORD92	-0.4109											MIR1278	-0.4370	RNY4P13	-0.5006	TNFRSF21	-0.4017
						NMTRQ-TTG12-1	-0.4143																							SNORD116-26	-0.4101											SCARNA27	-0.4367	LOC105379539	-0.5001	SLC7A5	-0.4017
						RNVU1-15	-0.4139																							LOC101929498	-0.4087											MIR555	-0.4353	LOC101929738	-0.4987	CEBPB	-0.4011
						SNORD114-4	-0.4138																							SNORA3A	-0.4058											RNY4	-0.4353	SNORD91A	-0.4980	RASSF4	-0.4004
						RNVU1-17	-0.4124																							SCGB1B2P	-0.4054											MIR92B	-0.4346	SNORD103C	-0.4971
						RNY4P13	-0.4117																							TP53TG3C	-0.4052											MIR324	-0.4335	LOC102723566	-0.4969
						OR5AZ1P	-0.4113																							RNU6-1	-0.4039											MIR653	-0.4334	LINC00159	-0.4960
						FTH1P18	-0.4105																							MIR143	-0.4013											SNORD57	-0.4317	LOC100508046	-0.4958
						OR7A11P	-0.4100																							DLGAP1-AS4	-0.4006											MIR645	-0.4309	MIR645	-0.4956
						LINC01061	-0.4100																																			MIR372	-0.4299	AQP7P2	-0.4955
						LOC102723566	-0.4099																																			SCARNA21	-0.4246	MIR326	-0.4953
						LOC105369520	-0.4088																																			MIR379	-0.4209	RNVU1-17	-0.4951
						OR9G3P	-0.4083																																			SNORD113-2	-0.4203	LOC653786	-0.4945
						LOC105369360	-0.4076																																			MIR769	-0.4197	MIRLET7E	-0.4943
						LINC00994	-0.4075																																			SCARNA11	-0.4172	LOC105377021	-0.4940
						OR10AA1P	-0.4074																																			C9orf92	-0.4168	MIR376A2	-0.4922
						SNORD116-24	-0.4069																																			SNORD79	-0.4121	FTH1P19	-0.4903
						SNORD116-26	-0.4061																																			MIR2276	-0.4110	SNORD83B	-0.4895
						SNORD116-23	-0.4059																																			SNORD87	-0.4106	MIR874	-0.4882
						SNORD113-6	-0.4038																																			VTRNA1-1	-0.4100	RNVU1-6	-0.4879
						OR7E97P	-0.4034																																			SNORD61	-0.4085	SNORA11D	-0.4874
						NPIPB15	-0.4018																																			MIR1228	-0.4053	OR7D11P	-0.4872
						OR7E130P	-0.4016																																			SNORA27	-0.4030	MIR1247	-0.4871
						OXCT2P1	-0.4001																																			MIR1229	-0.4028	NMTRQ-TTG12-1	-0.4860
																																										MIR338	-0.4002	SNORD55	-0.4857
																																												MIR877	-0.4839
																																												MIR933	-0.4808
																																												SNORD113-5	-0.4793
																																												MIR423	-0.4791
																																												SNORD116-15	-0.4785
																																												VTRNA1-1	-0.4770
																																												SNORD29	-0.4767
																																												OR7A15P	-0.4767
																																												MIR888	-0.4752
																																												MIR219A1	-0.4748
																																												SKOR2	-0.4738
																																												LOC101927789	-0.4735
																																												SNORA44	-0.4728
																																												MIR184	-0.4709
																																												DNM1P34	-0.4700
																																												MIR770	-0.4694
																																												VTRNA1-3	-0.4693
																																												CSPG4P10	-0.4672
																																												SNORD57	-0.4672
																																												SNORD95	-0.4669
																																												LOC100996413	-0.4667
																																												MIR134	-0.4659
																																												KRT87P	-0.4637
																																												SNORD116-23	-0.4634
																																												SNORA48	-0.4633
																																												MIR193A	-0.4630
																																												SNORD116-20	-0.4622
																																												MIR483	-0.4618
																																												SRP72P2	-0.4617
																																												SNORA11E	-0.4604
																																												RPL36AP6	-0.4602
																																												SNORD113-9	-0.4598
																																												GDF5OS	-0.4586
																																												MIR365A	-0.4585
																																												MIR1258	-0.4581
																																												MIR128-2	-0.4575
																																												MIR2113	-0.4573
																																												SNORD91B	-0.4566
																																												SNORD84	-0.4545
																																												MIR324	-0.4545
																																												DRD5P2	-0.4530
																																												MIR641	-0.4529
																																												MIR1294	-0.4524
																																												SNORA2C	-0.4517
																																												OR7E35P	-0.4516
																																												MIR499A	-0.4502
																																												SNORD116-4	-0.4498
																																												SNORD116-14	-0.4491
																																												SNORD60	-0.4490
																																												SNORD10	-0.4489
																																												MIR583	-0.4478
																																												MIR1289-1	-0.4475
																																												MIR636	-0.4474
																																												SNORA49	-0.4468
																																												SNORA80E	-0.4466
																																												RNVU1-18	-0.4457
																																												MICOS10-NBL1	-0.4442
																																												SDHAP3	-0.4442
																																												SNORA36B	-0.4436
																																												KRTAP1-4	-0.4431
																																												SNORD61	-0.4421
																																												MIR570	-0.4415
																																												SNORA36A	-0.4405
																																												MIR422A	-0.4404
																																												SNORD35A	-0.4400
																																												OR10D4P	-0.4373
																																												VTRNA2-1	-0.4371
																																												SNORD116-3	-0.4364
																																												SNORD33	-0.4361
																																												FAM47DP	-0.4360
																																												SNORD62A	-0.4340
																																												LOC400867	-0.4338
																																												MIR571	-0.4333
																																												OR5M12P	-0.4331
																																												BAK1P2	-0.4330
																																												TCP11X2	-0.4301
																																												MIR2116	-0.4299
																																												GPRC5D-AS1	-0.4293
																																												MIR320B2	-0.4288
																																												SNORD41	-0.4270
																																												OR7E102P	-0.4269
																																												RNVU1-8	-0.4268
																																												DNM1P33	-0.4264
																																												SNORD98	-0.4245
																																												OR5AK3P	-0.4244
																																												SNORD116-26	-0.4241
																																												SNORD113-8	-0.4236
																																												MIR7-2	-0.4236
																																												LOC105373042	-0.4230
																																												CT47A10	-0.4224
																																												RNVU1-19	-0.4220
																																												MIR577	-0.4212
																																												MIR149	-0.4207
																																												NUDT4B	-0.4206
																																												MIR135A1	-0.4199
																																												SNORD82	-0.4199
																																												RPL11P5	-0.4195
																																												MIR490	-0.4191
																																												MIR372	-0.4187
																																												MIR99B	-0.4186
																																												OR7E4P	-0.4185
																																												MIR1255A	-0.4183
																																												MIR1229	-0.4180
																																												MIR649	-0.4176
																																												MIRLET7A1	-0.4171
																																												OR5AZ1P	-0.4169
																																												MIR181C	-0.4167
																																												PRR20C	-0.4165
																																												SNORA5C	-0.4165
																																												SNORD112	-0.4162
																																												URAHP	-0.4151
																																												MIR379	-0.4149
																																												MIR138-1	-0.4144
																																												OR4P1P	-0.4140
																																												SNORA57	-0.4138
																																												SNORD88C	-0.4134
																																												OR4F14P	-0.4123
																																												RPS26P54	-0.4103
																																												MIR331	-0.4100
																																												ZASP	-0.4093
																																												SNORA11C	-0.4091
																																												MIR542	-0.4090
																																												MIR1228	-0.4079
																																												SNORD117	-0.4071
																																												SNORA70G	-0.4064
																																												SNORD116-1	-0.4063
																																												SNORD32A	-0.4049
																																												NOS2P2	-0.4045
																																												DUX4L26	-0.4044
																																												RPL29P30	-0.4035
																																												MIR941-2	-0.4031
																																												MIR377	-0.4030
																																												MIR192	-0.4027
																																												MIR212	-0.4027
																																												RNU6-63P	-0.4023
																																												MIR26A1	-0.4012
																																												DPPA3P1	-0.4007
																																												MIR210	-0.4001
[truncated: 8 more columns]

## Sheet: POSITIVE UALCAN
Gene	Pearson-CC	Gene	Pearson-CC	Gene	Pearson-CC	Gene	Pearson-CC	Gene	Pearson-CC	Gene	Pearson-CC	Gene	Pearson-CC	Gene	Pearson-CC	Gene	Pearson-CC	Gene	Pearson-CC	Gene	Pearson-CC	Gene	Pearson-CC	Gene	Pearson-CC	Gene	Pearson-CC	Gene	Pearson-CC	Gene	Pearson-CC	Gene	Pearson-CC	Gene	Pearson-CC	Gene	Pearson-CC	Gene	Pearson-CC	Gene	Pearson-CC	Gene	Pearson-CC	Gene	Pearson-CC	Gene	Pearson-CC	Gene	Pearson-CC
HSP90AA1	1	HSPA1A	1	HSPA2	1	HSPA8	1	HSPA14	1	BBS12	1	TCP1	1	CCT2	1	CCT3	1	CCT4	1	CCT6A	1	CCT7	1	CCT8	1	HSPD1	1	DNAJ1A	1	DNAJB11	1	DNAJB14	1	DNAJC2	1	DNAJC4	1	DNAJC5	1	DNAJC5G	1	DNAJC9	1	DNAJC10	1	DNAJC12	1	DNAJC14	1
YY1	0.59	DNAJB1	0.53			SCYL2	0.59	CDC123	0.8	KIAA1109	0.65	PDCD2	0.7	NUP107	0.76	HDGF	0.67	CCT7	0.68	PSPH	0.94	FAM136A	0.59	MRPL39	0.69	MOBKL3	0.67	HSPA1A	0.53	PSMD2	0.66	KIAA1430	0.83	RINT1	0.71	NUDT22	0.66	ZNF512B	0.77	ADD2	0.4	DNA2	0.68	KIAA1715	0.57	P4HTM	0.53	ARID1A	0.75
PAPOLA	0.59	HSPA6	0.41			PRKAR2A	0.58	RBM17	0.8	SEC24B	0.61	WTAP	0.69	CNOT2	0.71	PRCC	0.67	MSH6	0.68	GBAS	0.92	PNO1	0.58	GART	0.61	MARS2	0.67	HSPA6	0.45	WDR53	0.65	WDFY3	0.83	PSMC2	0.71	FKBP2	0.57	PRPF6	0.73			CDK1	0.62	UBXN4	0.56	GATA3	0.52	KIAA0494	0.75
PPP2R5C	0.58					KIF2A	0.58	SEPHS1	0.78	ELF2	0.6	FBXO5	0.66	MDM2	0.67	CACYBP	0.65	MDH1	0.67	SUMF2	0.9	PPM1G	0.52	SFRS15	0.58	GTF3C3	0.55			ALG3	0.62	KIAA1109	0.82	DBF4	0.7	TRPT1	0.54	C20orf11	0.71			SPC25	0.61	TRIP12	0.56	DNALI1	0.47	DDI2	0.74
SETD3	0.58					LOC284441	0.58	GTPBP4	0.77	DNAJB14	0.6	TBP	0.66	CAND1	0.67	ISG20L2	0.65	PPP3R1	0.67	ZNF713	0.85	TSSC1	0.51	RRP1B	0.57	MCM10	0.55			SENP5	0.61	TMEM184C	0.82	IFRD1	0.67	GLTSCR2	0.54	YTHDF1	0.7			KIF11	0.61	UGGT1	0.55	TBC1D9	0.47	GIGYF2	0.74
RCOR1	0.56					NAA15	0.58	MCM10	0.77	POLK	0.59	ACAT2	0.65	SLC35E3	0.66	DAP3	0.64	GPN1	0.67	SEC61G	0.83	STAMBP	0.5	TCP1	0.55	POLR3A	0.55			PARL	0.61	CLOCK	0.82	XRCC2	0.62	VEGFB	0.52	UCKL1	0.68			ZWINT	0.61	C2orf60	0.55	BCL2	0.47	LZIC	0.74
PTGES3	0.56					SMARCA5	0.57	KIN	0.76	KIAA1430	0.59	FAM54A	0.62	MDM1	0.64	GPATCH4	0.62	FAM136A	0.66	LANCL2	0.77	SF3B14	0.5	ATP5J	0.55	UPF2	0.53			YEATS2	0.61	SMARCAD1	0.82	SUV39H2	0.61	UBXN1	0.52	DIDO1	0.67			KIF4A	0.59	ARL5A	0.55	SIRT1	0.47	ZMYM6	0.73
HSPH1	0.53					IARS	0.57	RPP38	0.76	COPS4	0.58	HDAC2	0.62	FRS2	0.63	ILF2	0.6	WDR43	0.66	VOPP1	0.69	SMYD5	0.49	RNF160	0.55	ZC3H15	0.52			TBCCD1	0.6	BOD1L	0.81	TEX10	0.61	RPS15	0.51	SAMD10	0.65			LMNB1	0.59	EIF2AK3	0.55	TLE3	0.46	IPP	0.73
CPSF2	0.53					IDE	0.57	GDI2	0.75	WDFY3	0.58	NUS1	0.61	CPSF6	0.63	FLAD1	0.6	MSH2	0.66	EGFR	0.67	CENPO	0.49	DONSON	0.54	DHTKD1	0.5			RPN1	0.6	CNOT6L	0.8	NOP58	0.61	GPR137	0.51	OSBPL2	0.62			HELLS	0.59	MAP3K2	0.55	MRFAP1L1	0.46	GOLGB1	0.73
EIF5	0.53					USP9X	0.57	DCLRE1C	0.75	NBR1	0.58	TTK	0.61	RAB3IP	0.59	CKS1B	0.59	XPO1	0.66	CHCHD2	0.64	MTHFD2	0.48	C21orf45	0.53	RACGAP1	0.48			ECE2	0.59	MAP3K2	0.8	HSPA14	0.61	C11orf2	0.51	GMEB2	0.62			DONSON	0.58	ORC2L	0.54	PLCD4	0.45	KIAA0430	0.73
AHSA1	0.52					ETF1	0.57	MASTL	0.75	TBC1D19	0.57	CCT4	0.61	RAP1B	0.57	UBE2Q1	0.59	MTIF2	0.66	XPO5	0.42	SUCLG1	0.48	RWDD2B	0.53	NCAPG	0.48			AP2M1	0.59	BIRC6	0.79	ARMC10	0.61	INO80B	0.5	PCMTD2	0.6			MELK	0.58	C2orf69	0.54	MOAP1	0.45	SP1	0.72
EXOC5	0.51					PPP4R2	0.56	NUDT5	0.74	ZNF25	0.57	REPS1	0.61	RAB21	0.53	SMG5	0.59	CEBPZ	0.65	LSR	0.42	BOLA3	0.48	CSE1L	0.52	GSG2	0.48			FBXO45	0.58	RNF111	0.79	NUP205	0.6	MAP3K11	0.5	RTEL1	0.59			VDAC2	0.58	TNPO1	0.54	FOXA1	0.44	POLK	0.72
DYNC1H1	0.51					DLAT	0.56	STAM	0.73	UBE2D3	0.57	LTV1	0.61	TBC1D15	0.5	UCK2	0.58	LRPPRC	0.64	PPP2R5D	0.41	USP39	0.48	PSMG1	0.52	TCP1	0.47			DVL3	0.57	FAM63B	0.79	RBM28	0.6	ALKBH7	0.5	ARFGAP1	0.58			MCM2	0.58	STAM2	0.54	AFF3	0.44	ARID2	0.72
WDR20	0.5					SBNO1	0.56	PRPF18	0.73	FBXL5	0.57	CCNC	0.6	TMEM19	0.48	FAM189B	0.57	KCMF1	0.64			MDH1	0.47	RAN	0.52	NOP58	0.47			GMPS	0.57	DPP8	0.79	WDR43	0.6	ZNF414	0.5	ZBTB46	0.55			MCM6	0.58	CREB1	0.53	WDR19	0.44	KIAA1109	0.72
C14orf129	0.49					STT3B	0.56	USP6NL	0.72	NEK1	0.57	SFT2D1	0.6	NUBPL	0.45	UBAP2L	0.56	SMEK2	0.63			RAN	0.47	DBF4	0.51	COQ10B	0.47			ACTL6A	0.56	METTL14	0.79	GTPBP4	0.59	SIX5	0.49	ATP9A	0.55			MKI67	0.57	MARCH7	0.53	GLCE	0.43	THRAP3	0.72
TOP1	0.49					IPO7	0.56	ARL5B	0.72	INTU	0.57	SYNCRIP	0.6	DYRK2	0.45	VPS72	0.55	KIAA1841	0.63			FAM64A	0.47	MSH2	0.5	MND1	0.47			EIF4G1	0.55	SLC25A46	0.78	ORC5L	0.59	C1orf86	0.48	SS18L1	0.55			KIF15	0.57	SCYL2	0.53	MAGED2	0.43	ZFP14	0.72
SFRS1	0.49					TRIP12	0.56	ATP5C1	0.71	ZNF484	0.57	VTA1	0.6	TBK1	0.44	HAX1	0.55	MRPL19	0.62			IMMT	0.47	DLGAP5	0.5	MTHFD2	0.47			MRPL47	0.54	CHM	0.78	EZH2	0.58	FAM108A1	0.48	ARFRP1	0.55			KIFC1	0.57	KIAA1033	0.53	RAB3A	0.43	AFF4	0.72
HSPA8	0.49					PTPN11	0.56	MTPAP	0.71	WDR19	0.57	TBPL1	0.59	G2E3	0.44	PIPSL	0.55	USP39	0.62			NCAPH	0.46	NKRF	0.49	MAD2L1	0.47			PDIA6	0.54	POLK	0.78	TTK	0.58	DPP7	0.47	STX16	0.54			CDK2	0.57	RPE	0.53	CACNA2D2	0.43	GCC2	0.71
PPP2R5E	0.48					CLOCK	0.56	UPF2	0.7	CTSO	0.56	SERAC1	0.59	C14orf126	0.44	DHX9	0.55	GMPS	0.62			RPIA	0.46	CCT4	0.49	POLQ	0.47			HSP90B1	0.52	UHMK1	0.78	KIAA0020	0.58	ZNF219	0.47	PTK6	0.54			RAD54L	0.57	SLC35F5	0.53	LMX1B	0.42	RAD50	0.71
HSPA4	0.48					GTF2H3	0.56	MLLT10	0.7	FBXO8	0.56	ZUFSP	0.59	HECTD1	0.44	IQGAP3	0.55	TCP1	0.61			SNRPG	0.46	NAA15	0.49	SEC63	0.47			RPL39L	0.52	ASXL2	0.78	SLC25A13	0.58	PRDX5	0.47	LSM14B	0.53			MCM3	0.56	PRPF40A	0.53	SLC22A5	0.42	WDR31	0.71
NOL11	0.48					DDX46	0.55	PDSS1	0.69	BOD1L	0.56	PSMB1	0.58	LEMD3	0.42	TIPRL	0.54	DHX57	0.61			RTKN	0.46	INTS8	0.49	NOLC1	0.47			MANF	0.52	UBR1	0.78	PDSS1	0.58	FBXL15	0.47	ZFP64	0.53			KIF20A	0.56	NDUFS1	0.53	SPR	0.42	ZNF510	0.71
VRK1	0.47					TNPO1	0.55	LARP4B	0.68	HCFC2	0.56	BEND3	0.56	STRN3	0.42	MRPL9	0.54	YWHAQ	0.61			CCT5	0.46	CKAP5	0.48	ERCC6L	0.46			LSG1	0.51	AKAP11	0.78	STIL	0.58	LTC4S	0.47	VAPB	0.52			NCAPG	0.56	ERLEC1	0.53	BTF3	0.42	EIF4G3	0.71
RC3H2	0.47					ANAPC1	0.55	CUL2	0.67	SMARCAD1	0.56	PCMT1	0.56	PRKAG1	0.41	CENPL	0.53	CENPO	0.61			CCNB2	0.45	WDR43	0.48	NCAPH	0.46			MCCC1	0.51	REST	0.78	SSBP1	0.58	ZNHIT2	0.47	LAMA5	0.52			RFC4	0.55	GCC2	0.52	ZSWIM5	0.42	DCTN4	0.71
BAG5	0.47					RARS	0.54	DBF4	0.66	CCPG1	0.56	MSH2	0.55	XPOT	0.41	NEK2	0.53	TET3	0.61			CPSF3	0.45	CENPI	0.48	HADH	0.46			CALR	0.51	APOOL	0.78	SKA1	0.57	TMUB1	0.47	RAE1	0.51			TTK	0.55	BIRC6	0.52	LYPD6B	0.42	ZNF721	0.71
EIF2S1	0.47					GCN1L1	0.54	STIL	0.66	SPATA5	0.56	DBF4	0.55	SRP54	0.4	SLC25A44	0.53	TEX10	0.6			EPCAM	0.45	CCDC99	0.48	CCNB1	0.46			SHCBP1	0.51	ELMOD2	0.78	LYAR	0.57	C9orf16	0.46	ZNF217	0.51			CEP55	0.55	INO80D	0.52	DACH1	0.42	AFF1	0.71
TNPO1	0.47					UBE3C	0.54	DHTKD1	0.66	FPGT	0.55	CCT8	0.55	YTHDF1	0.4	UCHL5	0.53	HDAC2	0.6			MRPL19	0.45	LRPPRC	0.48	WDR12	0.46			KIF20A	0.5	AFF4	0.78	C1orf135	0.57	FKBP8	0.46	TAF4	0.5			NCAPH	0.55	TMEM87B	0.52	NPRL2	0.42	ZNF429	0.71
SCYL2	0.46					ATP2A2	0.54	MSH2	0.65	TMEM184C	0.55	COQ3	0.55	LLPH	0.4	METTL13	0.53	CHAC2	0.6			CENPA	0.45	PPP3R1	0.48	STIP1	0.46			EXO1	0.5	GCC2	0.77	RHEB	0.57	LTBP3	0.46	ZGPAT	0.49			POLQ	0.55	CLCN3	0.52	GIN1	0.41	ZNF484	0.71
HSPA9	0.46					PRPF40A	0.54	TTK	0.64	ZNF510	0.55	RNGTT	0.55			C1orf43	0.53	TTK	0.6			UBE2C	0.45	FARSB	0.48	NCL	0.45			CENPA	0.5	USP38	0.77	FAM136A	0.56	RAB11B	0.46	SLC2A4RG	0.48			TPX2	0.55	FAM126B	0.52	APH1B	0.41	XIAP	0.71
FCF1	0.46					PSMD1	0.54	FBXO18	0.64	DNAJC16	0.55	GART	0.54			MEX3A	0.53	ACTR2	0.6			PLK1	0.45	CDC25A	0.48	DSCC1	0.45			B3GNT5	0.5	C9orf102	0.77	MEMO1	0.56	FAM128B	0.46	MOCS3	0.48			PCNA	0.55	IDE	0.52	ZNF396	0.41	STAM2	0.71
NUP155	0.46					CANX	0.54	NUP205	0.63	PRMT10	0.55	SMAP1	0.54			PSMD4	0.52	SF3B14	0.6			KIF4A	0.44	GMPS	0.48	ABCE1	0.45			CCNB2	0.49	UBE2D3	0.77	MSH2	0.56	FAU	0.46	GTPBP5	0.48			CDC45	0.54	BZW1	0.52	SYT13	0.41	TSTD2	0.71
KPNA4	0.46					NAA25	0.54	ABI1	0.63	C5orf41	0.55	TARS	0.54			EXO1	0.52	YIPF4	0.6			MRPS5	0.44	KIF4A	0.47	SF3B1	0.45			FNDC3B	0.49	RBM27	0.77	SRPK1	0.56	FBXL8	0.46	DDX27	0.48			RTKN2	0.54	PIKFYVE	0.52	CDKN2AIPNL	0.41	ARHGEF12	0.71
TOMM70A	0.45					CUL5	0.54	CENPI	0.63	DNAL1	0.55	MTHFD2	0.54			DEDD	0.51	PEX13	0.6			AURKB	0.44	ARMC1	0.47	PNO1	0.45			NCBP2	0.49	AFF1	0.77	CDCA8	0.56	ATP5D	0.46	RGS19	0.48			KIF23	0.54	RANBP2	0.52	THSD4	0.41	FPGT	0.7
YWHAG	0.45					DDX21	0.53	CHEK1	0.62	EVI5	0.55	NCAPH	0.54			URB2	0.51	WDR12	0.6			HSPD1	0.44	TTK	0.47	FAM83D	0.45			LOC152217	0.49	HCFC2	0.77	ZNF280C	0.56	QTRT1	0.45	SRMS	0.47			BUB1	0.54	DNAJB14	0.52	SCN1B	0.41	RNF111	0.7
CDC23	0.45					DSCR3	0.53	YME1L1	0.62	CGGBP1	0.55	C1orf135	0.54			RFWD2	0.51	SUV39H2	0.59			C1orf135	0.44	SRPK1	0.47	RAD54B	0.45			COMMD2	0.49	ATRX	0.77	PNPT1	0.56	PCSK4	0.45	CABLES2	0.47			CCNA2	0.54	BMPR2	0.52	SYBU	0.41	ZNF619	0.7
SMARCA5	0.45					SEC24A	0.53	ASPM	0.62	GNPDA2	0.55	KCMF1	0.54			RUVBL1	0.51	MTHFD2	0.59			MSH6	0.44	ERCC6L	0.47	POLR2D	0.44			HJURP	0.49	LCOR	0.77	LIN9	0.56	THAP3	0.45	TCFL5	0.46			STMN1	0.54	UBR3	0.51	SYTL5	0.4	RREB1	0.7
NLN	0.45					MED14	0.53	KIF4A	0.61	RBM43	0.55	KATNA1	0.54			TPM3	0.51	PSME4	0.58			USP5	0.44	NUDCD1	0.47	EIF2S2	0.44			TRA2B	0.49	STAM2	0.77	MASTL	0.56	NOXA1	0.45	PPDPF	0.46			CENPA	0.54	MMADHC	0.51	FAAH2	0.4	AFTPH	0.7
TDG	0.45					ZW10	0.53	CDCA2	0.61	RNF111	0.54	ASF1A	0.53			POGK	0.51	SRPK1	0.58			PPIL1	0.43	USP39	0.47	CCT7	0.44			NDC80	0.49	PIK3C2A	0.77	CUL1	0.56	ZNF524	0.45	EEF1A2	0.45			ASCC1	0.54	SEC24A	0.51	CAMLG	0.4	MATR3	0.7
G2E3	0.45					NUP155	0.53	IFRD1	0.61	CHM	0.54	CCDC99	0.53			GTPBP4	0.5	PTCD3	0.58			RRM2	0.43	UBE2V2	0.47	C15orf23	0.44			TPX2	0.49	APC	0.77	KCMF1	0.56	RPS9	0.45	C20orf135	0.45			ORC1L	0.54	NBEAL1	0.51	SERPINB6	0.4	KIAA1632	0.7
NAA15	0.45					NSD1	0.53	WAC	0.61	CSNK1G3	0.54	BUB1	0.53			NDUFS2	0.5	GART	0.58			BUB1	0.43	RAD54B	0.47	KIF23	0.44			ECT2	0.49	LMBRD2	0.77	CDCA2	0.55	MACROD1	0.44	C20orf20	0.45			CENPO	0.54	TM9SF3	0.51	GRAMD1A	0.4	C5orf41	0.7
TMED10P1	0.45					ZFP91	0.53	DNAJC2	0.61	TBCK	0.54	CHEK1	0.53			PLK1	0.5	BUB1	0.58			MTIF2	0.43	NAE1	0.47	BUB1	0.44			SMC4	0.49	EEA1	0.76	BUB1	0.55	IDUA	0.44	PRIC285	0.44			FEN1	0.54	RIF1	0.51	BRD8	0.4	ZNF81	0.7
UBQLN1	0.45					MAP3K2	0.53	KIAA0020	0.61	PJA2	0.54	PNO1	0.53			MSTO1	0.49	SERBP1	0.58			AUP1	0.43	RACGAP1	0.46	CENPE	0.44			POLR2H	0.49	UBR3	0.76	CHCHD3	0.55	MIB2	0.44	VPS13C	0.44			KIF2C	0.54	ALS2	0.51	TTC8	0.4	PUM1	0.7
PSMD10	0.44					SMC1A	0.52	MELK	0.61	C4orf41	0.54	IGF2R	0.53			UBE2T	0.49	SYNCRIP	0.58			CDC25A	0.43	SUV39H2	0.46	RAN	0.44			C9orf30	0.48	RAPGEF6	0.76	XPO1	0.55	C19orf20	0.44	STAU1	0.44			ESPL1	0.53	SLC30A6	0.51			ZC3H6	0.7
USP7	0.44					HUWE1	0.52	GART	0.61	AFF1	0.54	STIL	0.53			TFB2M	0.49	UGP2	0.57			CBX2	0.42	NUP205	0.46	CCNA2	0.44			ORC6L	0.48	C4orf29	0.76	KIN	0.55	C7orf47	0.44	OPRL1	0.44			EZH2	0.53	SEPT2	0.5			TGOLN2	0.7
RBM27	0.44					RBM12	0.52	ERCC6L	0.61	ZMYM6	0.54	DLGAP5	0.53			SETDB1	0.49	USP34	0.57			UBE2S	0.42	KIF20A	0.46	EXO1	0.44			CDC20	0.48	C4orf41	0.76	RIOK1	0.55	RNF208	0.44	SLMO2	0.43			CHAF1B	0.53	ITCH	0.5			PDIK1L	0.7
EIF4G2	0.44					G3BP1	0.52	CDCA8	0.61	CHIC1	0.54	KIF4A	0.52			DARS2	0.49	PAPOLG	0.57			C15orf23	0.42	NCAPG	0.46	CYCS	0.44			CDCA8	0.48	CLCN3	0.76	ABCF2	0.55	FBXW4	0.44	RAB22A	0.43			TCF19	0.53	PLEKHB2	0.5			SFRS12	0.7
SUPT16H	0.44					CCNT1	0.52	LIN9	0.61	CREBL2	0.54	KIF20A	0.52			CENPF	0.49	NCAPH	0.57			CDC25C	0.42	NOP58	0.46	KIF18A	0.44			KIF18B	0.48	TTBK2	0.76	MLLT10	0.55	BTBD2	0.43	C20orf43	0.43			OIP5	0.53	ASXL2	0.5			KIAA0232	0.69
DAAM1	0.44					PGAM4	0.52	EXO1	0.61	HELQ	0.54	NCAPG	0.52			TIMM17A	0.49	PNPT1	0.57			MSH2	0.42	TGS1	0.46	PSMD14	0.44			KIFC1	0.48	UEVLD	0.76	PATL1	0.55	ZFPL1	0.43	TH1L	0.42			CDC7	0.53	SEC24B	0.5			C9orf5	0.69
ATP2A2	0.44					EIF4G2	0.52	C1orf135	0.61	UFSP2	0.54	NOP58	0.52			C1orf131	0.49	STAMBP	0.57			ORC6L	0.42	ABCE1	0.46	KIF4A	0.43			AURKB	0.48	ZNF81	0.76	MPHOSPH10	0.55	ZNF688	0.43	MTFMT	0.42			ERCC6L	0.53	CLOCK	0.5			KIAA1430	0.69
PSMD12	0.44					TOP1	0.52	CDC25A	0.61	THAP6	0.54	CENPI	0.52			NUF2	0.48	SPAST	0.57			CDCA8	0.42	HMGN1	0.46	WDR43	0.43			ISY1	0.48	PIKFYVE	0.76	FAM123B	0.55	SLC25A45	0.43	ADRM1	0.42			CDCA8	0.53	SP3	0.5			SPATA6	0.69
STAMBP	0.44					TGFBRAP1	0.52	GSG2	0.61	CEP120	0.54	C6orf167	0.52			TBCE	0.48	KPNA4	0.57			YWHAQ	0.42	SYNCRIP	0.46	CCT4	0.43			STIL	0.48	XIAP	0.76	LBR	0.54	NDUFS7	0.43	CSTF1	0.42			HJURP	0.53	XRCC5	0.5			BOD1L	0.69
RPAP3	0.44					ACTR2	0.52	DLGAP5	0.61	ALS2CR8	0.54	AKIRIN2	0.52			GART	0.48	EML4	0.57			ACOT7	0.42	MAD2L1	0.46	CCDC99	0.43			PLK1	0.48	TNPO1	0.76	GTF3C2	0.54	SIRT6	0.42	STMN3	0.41			MAD2L1	0.53	MAP4K3	0.5			C3orf63	0.69
ETF1	0.44					MOBKL1B	0.52	CENPL	0.6	CENPC1	0.54	WDR12	0.52			HEATR1	0.48	PPP1CB	0.56			FOXM1	0.42	MRPL19	0.46	DBF4	0.43			RAP2B	0.47	ZNF148	0.76	ASNS	0.54	LZTS2	0.42	ADNP	0.41			CHEK1	0.53	SEC24D	0.5			RFX7	0.69
DENR	0.44					LRPPRC	0.52	LBR	0.6	GPATCH8	0.53	MTRF1L	0.52			PGAM5	0.48	NOP58	0.56			WDR5	0.42	TRAPPC10	0.46	LRPPRC	0.43			HYOU1	0.47	SFRS2IP	0.76	MELK	0.54	MPG	0.42	PLEC	0.41			CKAP2L	0.53	LYSMD3	0.5			PREPL	0.69
WDHD1	0.44					NLN	0.52	TEX10	0.6	ZBTB38	0.53	GMPS	0.52			C1orf107	0.47	DBF4	0.56			TPI1	0.42	PNO1	0.46	PRKRA	0.43			FAM54A	0.47	CREB1	0.75	CCDC99	0.54	ANKS3	0.42	ANKRD52	0.4			GINS1	0.53	USP38	0.49			TAF1	0.69
UBR7	0.44					DCUN1D1	0.52	PITRM1	0.6	BBS7	0.53	FAM136A	0.51			STX6	0.47	GTPBP4	0.56			TRIP13	0.42	NUP155	0.46	AP3M1	0.43			DONSON	0.47	SP1	0.75	CASP2	0.54	POLL	0.42	DPM1	0.4			MSH6	0.53	KLF3	0.49			SMAD5	0.69
GSK3B	0.44					FAM45B	0.52	WDR43	0.6	MBD5	0.53	SUV39H2	0.51			KIF14	0.47	ANLN	0.56			PGAM5	0.42	SFRS1	0.46	CDC123	0.43			NCAPG	0.47	SETX	0.75	CENPA	0.54	ADAT3	0.42	PSKH1	0.4			CCNB2	0.52	RAB14	0.49			DNAL1	0.69
HNRNPU	0.44					DNAJC13	0.52	SRPK1	0.6	MAPKSP1	0.53	HBS1L	0.51			SNRPE	0.47	DDX18	0.56			GPN1	0.42	ESRP1	0.46	FBXO45	0.43			MELK	0.47	PJA2	0.75	HAUS6	0.54	ZNF205	0.42	CCDC142	0.4			MSH2	0.52	LASS6	0.49			SPEN	0.69
ZNF28	0.44					CS	0.52	KIF14	0.6	TCF12	0.53	SRPK1	0.51			PRDX6	0.47	EXO1	0.56			TPX2	0.42	MSH6	0.46	NUDCD1	0.43			POLQ	0.47	CCNT1	0.75	RBM17	0.54	PEX16	0.42	PSMA7	0.4			NUSAP1	0.52	RQCD1	0.49			FAM73A	0.69
STIP1	0.44					SRP72	0.52	BUB1	0.6	RFX7	0.53	KIF23	0.51			C1orf85	0.47	FAM98A	0.56			PDCL3	0.41	WDR12	0.46	TIMM8A	0.43			SEC61A1	0.47	TET2	0.75	LTV1	0.54	C19orf6	0.42					CENPI	0.52	RBM12	0.49			ANKRD12	0.69
CALM1	0.44					RSPRY1	0.52	DNA2	0.6	PREPL	0.53	NDUFAF4	0.51			TPX2	0.47	IMMT	0.56			CCT3	0.41	AURKA	0.46	FARSB	0.43			TMEM41A	0.47	KIAA1033	0.75	MTPAP	0.54	RPL18	0.42					KIF18B	0.52	SETX	0.49			WDR19	0.69
DNAJA1	0.44					YTHDF3	0.52	CEP55	0.6	AKAP11	0.53	PPP3R1	0.51			NOLC1	0.47	C2orf3	0.56			KPNA2	0.41	BUB1B	0.46	RAD51	0.43			FAM83D	0.47	MFSD8	0.75	FAM54A	0.53	AES	0.42					SKA1	0.52	ATF2	0.49			ALS2CR8	0.69
TCP1	0.43					BIRC6	0.51	RSU1	0.6	TRIM23	0.53	HSPA14	0.51			KIF4A	0.46	GTF3C2	0.55			BIRC5	0.41	NCL	0.45	CKAP2L	0.43			KIF2C	0.47	NEK1	0.75	MAGOH	0.53	ZNHIT1	0.42					GTSE1	0.52	ZC3H15	0.49			ZNF148	0.69
PDS5A	0.43					MAPK14	0.51	XRCC2	0.6	FBXL17	0.53	TET3	0.51			NCL	0.46	POLR2D	0.55			CDCA3	0.41	CHAF1B	0.45	PTGES3	0.43			KIF4A	0.46	C5orf41	0.75	ANLN	0.53	NFKBIL1	0.42					STIL	0.52	CUL3	0.49			SFRS2IP	0.69
ZBTB11	0.43					RQCD1	0.51	SKA1	0.6	OTUD4	0.53	RAD51AP1	0.51			PSMB4	0.46	NUP205	0.55			HTRA2	0.41	SMARCC1	0.45	PLK4	0.43			CDC45	0.46	DENND4A	0.75	MCM7	0.53	PRR24	0.42					UHRF1	0.52	USP37	0.49			CSNK1G3	0.68
PHAX	0.43					GTF2A1	0.51	ORC1L	0.6	SEPSECS	0.53	CCT5	0.51			PARP1	0.46	CCDC138	0.55			TROAP	0.41	SFRS13A	0.45	MAPRE1	0.43			FYTTD1	0.46	ATG2B	0.75	CEP55	0.53	BCL7C	0.42					SMC4	0.52	COPB1	0.49			APPL1	0.68
SFRS13A	0.43					ATP5B	0.51	FAM171A1	0.6	LEPROT	0.53	RARS2	0.5			CCT4	0.46	POLR1A	0.55			HJURP	0.41	XPO1	0.45	ATAD2	0.43			C3orf21	0.46	USP47	0.75	DCLRE1C	0.53	UBXN6	0.42					TUBA1B	0.52	VEZT	0.49			PJA2	0.68
XPO1	0.43					CHUK	0.51	GMPS	0.6	FNDC3A	0.53	TRMT11	0.5			COPA	0.46	CENPI	0.55			SNRNP27	0.41	YWHAQ	0.45	BUB1B	0.43			HRASLS	0.46	GIGYF2	0.75	C1orf112	0.53	CCDC24	0.42					NCAPG2	0.52	FASTKD2	0.49			BAZ2B	0.68
PRIM1	0.43					AVL9	0.51	CCNY	0.59	LARP7	0.52	DONSON	0.5			BUB1	0.46	EHBP1	0.55			EXOSC2	0.41	CENPE	0.45	SGOL2	0.43			KIF23	0.46	LIN54	0.75	C13orf34	0.53	FAM116B	0.42					CCNE2	0.51	MED13	0.49			UHMK1	0.68
CDC42BPB	0.43					PHAX	0.51	EZH2	0.59	CASC4	0.52	KIF14	0.5			FH	0.46	GDI2	0.55			CCNB1	0.41	PWP2	0.45	GMPS	0.43			CEP55	0.46	SLC30A9	0.74	C1orf163	0.53	EIF3G	0.41					SUV39H2	0.51	PRKAR1A	0.49			RHBDD1	0.68
NAA25	0.43					LARP1	0.51	KIF23	0.59	RAD50	0.52	GTPBP4	0.5			ARHGEF11	0.46	EPCAM	0.55			KDM1A	0.41	CCNA2	0.45	CWC22	0.42			FAM72B	0.46	RFX7	0.74	PNO1	0.53	ZNF628	0.41					CLSPN	0.51	PRRC1	0.49			METTL14	0.68
ARL6IP1	0.43					GART	0.51	XPO1	0.59	IRF2	0.52	CDCA8	0.5			TAF5L	0.46	TARS	0.55			GSG2	0.41	CHEK1	0.45	CKAP5	0.42			CENPN	0.46	SPTY2D1	0.74	RPIA	0.53	C21orf2	0.41					DBF4	0.51	SMARCAD1	0.49			REST	0.68
GRHL2	0.43					PRKDC	0.51	PNPT1	0.59	BAZ2B	0.52	ANLN	0.5			EPRS	0.46	CENPA	0.55			STIP1	0.41	RFWD3	0.45	SNX3	0.42			TUBB	0.46	TRIM23	0.74	ZNF695	0.53	PGLS	0.41					KIF20B	0.51	LOC284441	0.49			PRDM10	0.68
KIF21A	0.43					UGGT1	0.51	C1orf112	0.59	MATR3	0.52	HJURP	0.5			ASPM	0.46	RIOK1	0.55			SNRPD1	0.41	PSMD1	0.45	KIF20A	0.42			MCM2	0.46	C5orf24	0.74	KIF2C	0.53	RPLP1	0.41					RFC2	0.51	UBA6	0.49			ATRX	0.68
SMEK1	0.43					REST	0.51	PNO1	0.59	SMARCA5	0.52	SLC25A13	0.5			ZNF695	0.46	HSPA14	0.55			KIF2C	0.41	XPOT	0.45	CENPI	0.42			RAD54L	0.46	WDR36	0.74	GNL2	0.52	ALKBH4	0.41					C6orf167	0.51	CCNT2	0.49			DNAJC27	0.68
VTA1	0.43					KPNA1	0.51	HAUS6	0.59	CCDC111	0.52	KPNA4	0.5			SSR2	0.46	VPS54	0.55			PSMD14	0.41	HSPA14	0.45	HJURP	0.42			GSG2	0.46	SMAD5	0.74	NIP7	0.52	UBXN11	0.41					EXO1	0.51	LMAN1	0.48			KIAA0562	0.68
VDAC1	0.43					FCF1	0.51	FANCB	0.59	YTHDC1	0.52	BRP44L	0.5			FAM83D	0.46	RAB1A	0.55			RACGAP1	0.4	BTF3L4	0.45	SSB	0.42			SNRPG	0.46	RICTOR	0.73	TAF5	0.52	TNFRSF14	0.41					NASP	0.51	CASC4	0.48			FNIP1	0.68
CTCF	0.43					UBE4A	0.51	NDC80	0.59	KIAA0494	0.52	PEX3	0.5			GSG2	0.46	NOL10	0.55			SLC19A1	0.4	CCNB1	0.45	GARS	0.42			SRPRB	0.46	CASC4	0.73	EXO1	0.52	CCDC159	0.41					NDC80	0.51	SOCS4	0.48			PDPK1	0.68
PPID	0.42					RAD23B	0.51	USP1	0.59	TTC30B	0.52	MSH6	0.5			CCT5	0.46	RPIA	0.55			SNRNP200	0.4	PTGES3	0.45	CDC25A	0.42			C16orf61	0.46	KIAA0232	0.73	ORC1L	0.52	SSBP4	0.41					CDC25A	0.51	RGPD3	0.48			VPS13D	0.68
ZBTB6	0.42					EIF2S1	0.51	PATL1	0.59	KDM3B	0.52	ECT2	0.5			IPO9	0.45	SKP2	0.55			WDR43	0.4	SEH1L	0.45	PGAM5	0.42			GLT25D1	0.45	PPP4R2	0.73	NOL10	0.52	CCDC94	0.41					KIF18A	0.51	CHM	0.48			LCOR	0.68
RACGAP1	0.42					APOOL	0.51	ARHGAP21	0.59	DNAJC27	0.52	DYNLT1	0.5			KIF20A	0.45	HNRPLL	0.55			C9orf140	0.4	KIF18A	0.45	TPX2	0.42			PSME4	0.45	ITCH	0.73	CDC25A	0.52	C11orf35	0.41					GSG2	0.51	SMEK2	0.48			HBP1	0.68
KIAA0586	0.42					HNRNPU	0.51	FAM136A	0.58	MFAP3	0.52	RPF2	0.5			NCAPG	0.45	DLGAP5	0.55			OIP5	0.4	CEBPZ	0.45	AURKA	0.42			TTK	0.45	STAG2	0.73	RAD54L	0.52	MED16	0.41					ECT2	0.51	BCLAF1	0.48			MYSM1	0.68
OPA1	0.42					C9orf41	0.51	PUS7	0.58	ANKFY1	0.52	BUB1B	0.5			NOP58	0.45	ADAM17	0.55			LRPPRC	0.4	PPIL1	0.44	ECT2	0.42			BUB1	0.45	RBM12	0.73	ANP32E	0.52	NPDC1	0.41					DLGAP5	0.51	C9orf102	0.48			DNAJB14	0.68
MTHFD1	0.42					RIF1	0.51	MKI67	0.58	STAM2	0.52	PHF10	0.5			RAN	0.45	SGOL2	0.55			CHCHD3	0.4	RG9MTD1	0.44	HMMR	0.42			GTPBP4	0.45	GRINL1A	0.73	WDR12	0.52	NME3	0.41					HNRNPH3	0.51	BAZ2B	0.48			ZBTB40	0.68
GSPT1	0.42					CHD4	0.51	FAM54A	0.58	TSTD2	0.52	CENPL	0.49			NCAPH	0.45	SLC4A1AP	0.54			RANBP1	0.4	CENPL	0.44	SEPHS1	0.41			NCAPH	0.45	GTF2A1	0.73	R3HDM1	0.52	ZNF358	0.41					TMPO	0.5	CCNT1	0.48			CCNT2	0.68
CCT4	0.42					TTC37	0.51	NOP58	0.58	ELMOD2	0.52	CCNB2	0.49			C1orf112	0.45	RNASEH1	0.54			MRPS9	0.4	LMNB1	0.44	PPID	0.41			ABCF3	0.45	PDS5A	0.73	USP6NL	0.51	ZNF775	0.4					CDCA7	0.5	STT3B	0.48			SEPSECS	0.68
OTUB2	0.42					SLC30A6	0.51	SERBP1	0.58	BMPR2	0.52	POLR2D	0.49			AHCTF1	0.45	ILF2	0.54			PNPT1	0.4	SKA3	0.44	LMNB1	0.41			LRP8	0.45	COPS4	0.73	CENPL	0.51	WDR83	0.4					CAMK2G	0.5	VPS13A	0.48			TTC37	0.68
CENPI	0.42					DCTN5	0.51	KIF15	0.58	KIAA1267	0.52	SKA3	0.49			LIN9	0.45	SGOL1	0.54			MAD2L1	0.4	FAM136A	0.44	ESPL1	0.41			CHEK1	0.45	SMARCA5	0.73	KDM2B	0.51	SPSB3	0.4					HMGB2	0.5	ACTR2	0.48			ZNF236	0.68
ACTR2	0.42					ATL3	0.5	UCHL5	0.58	CNOT6L	0.52	ASNS	0.49			RBM8A	0.45	NCAPG	0.54			ORC1L	0.4	DSCR3	0.44	RQCD1	0.41			KPNA4	0.45	FAM126B	0.73	NKRF	0.51	C19orf60	0.4					KNTC1	0.5	MOBKL1B	0.48			NEK4	0.67
AP1G1	0.42					KCTD20	0.5	DEPDC1	0.58	GIGYF2	0.52	ASCC3	0.49			RRP15	0.45	ATL2	0.54			PPP3R1	0.4	DLAT	0.44	FAM136A	0.41			TUBA1C	0.45	SMG1	0.73	CCDC18	0.51	SSSCA1	0.4					RACGAP1	0.5	IREB2	0.48			KIAA1737	0.67
MOBKL1B	0.42					ANKRD52	0.5	FAM123B	0.58	AP1AR	0.52	CHORDC1	0.49			ZNF124	0.45	AGTPBP1	0.54			TUBA1C	0.4	YWHAG	0.44	KPNA2	0.41			CENPO	0.45	PREPL	0.73	KIF23	0.51	MICALL2	0.4					E2F1	0.5	GORASP2	0.48			ASH1L	0.67
ATXN3	0.42					MAPK1	0.5	NCAPG	0.57	ROCK1	0.52	HSF2	0.49			CDC25A	0.45	YEATS2	0.54			TBC1D7	0.4	CKAP2	0.44	YWHAG	0.41			RBM17	0.45	ELF2	0.73	TCERG1	0.51	RFNG	0.4					SGOL1	0.5	PREPL	0.48			RERE	0.67
DCUN1D1	0.42					GSPT1	0.5	URB2	0.57	KIAA0232	0.51	ORC3L	0.49			UMPS	0.45	NCBP1	0.54			SF3B3	0.4	ATP5C1	0.44	NUP205	0.41			TRIP13	0.45	PHC3	0.73	PTPN12	0.51	D2HGDH	0.4					ORC6L	0.5	RAB3GAP1	0.48			TRIP11	0.67
CACYBP	0.42					ZC3H15	0.5	ZNF280C	0.57	GIN1	0.51	ARL5B	0.49			PRPF3	0.44	LOC284441	0.54			DGUOK	0.4	KIF23	0.44	ATP5B	0.41			LAMP3	0.45	OTUD4	0.73	RIPK2	0.51	SYTL1	0.4					E2F7	0.5	PLEKHA3	0.48			KBTBD4	0.67
KPNA1	0.42					RBM27	0.5	HJURP	0.57	CDKN2AIP	0.51	XPO1	0.49			DSCC1	0.44	ORC1L	0.54			MCM10	0.4	TDG	0.44	SGOL1	0.41			DLGAP5	0.45	RNF160	0.73	GART	0.51	CROCC	0.4					UBE2T	0.5	GTF2H3	0.48			IKZF5	0.67
SNX6	0.42					RRAGC	0.5	CENPA	0.57	SETX	0.51	ERCC6L	0.49			SUV39H2	0.44	CKAP2L	0.54			EIF5AL1	0.4	CACYBP	0.44	OIP5	0.41			MRPS22	0.45	FNIP1	0.73	SERBP1	0.51	ZBTB48	0.4					ASF1B	0.5	SLC30A7	0.48			NMNAT1	0.67
RPE	0.42					GEMIN5	0.5	C1orf163	0.57	C9orf102	0.51	MTIF2	0.49			MRPL24	0.44	STIL	0.54			PCBP1	0.4	VRK1	0.44	RIPK2	0.41			LBR	0.44	ARID4A	0.73	DNA2	0.51	C11orf83	0.4					TROAP	0.5	RGPD4	0.48			CUL3	0.67
GTF2H3	0.42					CSNK2A1P	0.5	POLQ	0.57	LANCL1	0.51	NUP43	0.49			MELK	0.44	USP1	0.54			PSMD2	0.4	CDCA8	0.44	PPAT	0.41			FAM136A	0.44	BMPR2	0.73	TES	0.51	ZGLP1	0.4					FOXM1	0.5	GMFB	0.48			FBXL5	0.67
VPS35	0.42					GNL3L	0.5	CENPO	0.57	EIF4G3	0.51	FOXM1	0.49			TAGLN2	0.44	RNGTT	0.54			BUB1B	0.4	MRPL42	0.44	CACYBP	0.41			BIRC5	0.44	TTC37	0.73	HJURP	0.51	CCDC85B	0.4					C12orf48	0.5	RAB10	0.48			SPG11	0.67
PPP3R1	0.42					TOR1AIP2	0.5	RAD54L	0.57	DCTN4	0.51	EXO1	0.49			CDCA8	0.44	GSG2	0.54					MTIF2	0.44	ANLN	0.41			SUV39H2	0.44	LYSMD3	0.73	RPP38	0.51	C19orf25	0.4					AURKB	0.5	C9orf41	0.48			TTC30B	0.67
NAA30	0.42					DHX15	0.5	KIF18A	0.57	C3orf63	0.51	RFWD3	0.49			RAB25	0.44	YES1	0.54					NCAPH	0.44	IARS	0.41			PTTG1	0.44	CENPC1	0.73	CHEK1	0.51	STK11	0.4					ASPM	0.5	UHRF1BP1L	0.48			ZKSCAN1	0.67
DHX9	0.42					YIPF6	0.5	CENPF	0.57	C5orf15	0.51	NHSL1	0.49			CEP55	0.44	CUL2	0.54					PNPT1	0.44	MTIF2	0.41			FAM72A	0.44	RAB33B	0.72	POLQ	0.51	HYI	0.4					GPSM2	0.5	SLC25A46	0.47			SMG1	0.67
KPNB1	0.42					ASXL2	0.5	TPX2	0.57	TTBK2	0.51	PDSS1	0.49			UTP14A	0.44	KIF4A	0.53					DCAF13	0.44	ARHGAP11A	0.41			UCK2	0.44	CEP350	0.72	KPNA4	0.51	SLC27A1	0.4					TUBB	0.5	TNKS2	0.47			KDM3B	0.67
RNGTT	0.42					NCBP1	0.5	MSH6	0.57	STX12	0.51	ORC1L	0.49			NUDCD1	0.44	CCNB2	0.53					KPNA4	0.44	PNPT1	0.41			RNASEH1	0.44	TMED7	0.72	ASPM	0.51	EFCAB4A	0.39					DEPDC1	0.5	EPC2	0.47			PRDM2	0.67
MARK3	0.42					DLD	0.5	WDR12	0.57	CCNI	0.51	C6orf115	0.49			CCNB1	0.44	FBXO5	0.53					DYRK1A	0.44	C12orf48	0.41			KIF14	0.44	EIF4E	0.72	MCM10	0.51							RFC5	0.5	RAPH1	0.47			YTHDC2	0.67
ECT2	0.42					POLR2B	0.5	TRDMT1	0.57	ATRX	0.51	USP39	0.49			MCM10	0.44	RQCD1	0.53					NDC80	0.44	STAMBP	0.41			MAGOH	0.44	RAD50	0.72	NDC80	0.51							DEPDC1B	0.5	ORC4L	0.47			WDFY3	0.67
ARMC1	0.41					RPAP3	0.5	KCMF1	0.57	ZCCHC4	0.51	CDC25A	0.49			NOP56	0.44	MEMO1	0.53					NEIL3	0.44	SKA1	0.41			CCDC99	0.44	FBXW11	0.72	AGK	0.51							H2AFZ	0.5	WDFY1	0.47			FBXL17	0.67
G3BP1	0.41					DDX6	0.5	PLK1	0.57	PLEKHA3	0.51	KIF18A	0.49			ANP32E	0.44	FAM54A	0.53					STIL	0.44	XPOT	0.41			PDIA4	0.44	C9orf5	0.72	C2orf3	0.51							ECD	0.5	ZBTB6	0.47			CHIC1	0.67
PAIP1	0.41					NDUFS1	0.5	KIF2C	0.57	ATP10D	0.51	NAE1	0.49			WDR12	0.44	ZC3H15	0.53					MTFR1	0.44	NAA15	0.41			CHRNA5	0.44	SETD7	0.72	SGOL2	0.51							RAD51AP1	0.5	GTF3C3	0.47			ZNF445	0.67
KPNA2	0.41					KPNA4	0.5	SGOL2	0.57	FBXO38	0.51	ZWILCH	0.49			PIP5K1A	0.44	TEX261	0.53					PSMD14	0.44	C2orf47	0.41			FANCA	0.44	TRIP11	0.72	SEPHS1	0.5							PLK1	0.5	USO1	0.47			PAFAH2	0.67
BCLAF1	0.41					IGF2R	0.5	CKAP5	0.56	C9orf64	0.51	RBM16	0.48			TADA1	0.44	ERCC6L	0.53					HMMR	0.44	CENPO	0.41			UBE2T	0.44	BAZ2B	0.72	C9orf30	0.5							PCGF6	0.5	TMEM184C	0.47			ATG2B	0.67
GTF3C3	0.41					HSPA4	0.5	SGOL1	0.56	MMAA	0.51	NUP205	0.48			BUB1B	0.44	IARS	0.53					CUL2	0.44	ESRP1	0.41			CCNA2	0.44	ZNF510	0.72	TAF4B	0.5							BUB1B	0.5	GTF2A1	0.47			PAPD4	0.67
CNOT1	0.41					DENR	0.5	GAS2L3	0.56	TTC30A	0.51	WDR43	0.48			B4GALT3	0.44	XPO5	0.53					SGOL2	0.44	DNAJA1	0.41			TMEM206	0.44	ZBTB11	0.72	SKA3	0.5							CENPL	0.49	KIF5B	0.47			MFAP3	0.67
SMARCC1	0.41					TMED10P1	0.5	VRK1	0.56	LZTFL1	0.51	CCDC138	0.48			KPNA2	0.43	CCNA2	0.53					BRIX1	0.43	CCT5	0.41			SKA1	0.44	TRIP12	0.72	NOM1	0.5							FBXO5	0.49	PDS5A	0.47			RSBN1L	0.67
PAICS	0.41					PUS7L	0.5	ANLN	0.56	GOLGB1	0.51	STRAP	0.48			RCC1	0.43	UBA2	0.53					CCNE2	0.43	CCNB2	0.4			FAM64A	0.44	ZXDA	0.72	FAF1	0.5							SKA3	0.49	RBM27	0.47			PNRC2	0.67
KIF2A	0.41					NCKAP1	0.5	SYNCRIP	0.56	APC	0.51	PSME4	0.48			BAT2L2	0.43	NUP155	0.53					DDX21	0.43	TOMM70A	0.4			GTSE1	0.44	YTHDC2	0.72	FOXN2	0.5							FAM54A	0.49	TLK1	0.47			LZTFL1	0.67
DHX15	0.41					TAF13	0.5	NCAPH	0.56	SLC25A46	0.5	CBFB	0.48			TTK	0.43	C12orf4	0.53					TOMM70A	0.43	SUV39H2	0.4			PSMB2	0.44	PRDM10	0.72	CENPI	0.5							CDC25C	0.49	SMARCA5	0.47			FAM13B	0.67
ZNF468	0.41					UBQLN1	0.5	FOXM1	0.56	RAB14	0.5	MELK	0.48			LYSMD1	0.43	PRIM2	0.53					SBNO1	0.43	SPC25	0.4			DEPDC1	0.44	NBEAL1	0.72	KIF15	0.5							CCDC99	0.49	DPP8	0.47			NBR1	0.67
CDC27	0.41					STRN	0.5	CCNA2	0.56	WDR47	0.5	USP45	0.48			TRAP1	0.43	DDX1	0.53					NUSAP1	0.43	NUDT5	0.4			CENPL	0.43	RSC1A1	0.72	DLD	0.5							CHCHD1	0.49	PTPN11	0.47			FAM179B	0.67
PPP6C	0.41					ZNF845	0.5	C12orf48	0.56	WDR31	0.5	CACYBP	0.48			POLR3C	0.43	FARSB	0.53					PTCD3	0.43	TTK	0.4			FXR1	0.43	ZNF484	0.72	CDC123	0.5							PSRC1	0.49	C12orf23	0.47			SIN3A	0.67
C5orf22	0.41					CCDC75	0.49	C13orf34	0.56	FBXW11	0.5	PPIL4	0.48			KIF15	0.43	RRP1B	0.53					KIF14	0.43	NUSAP1	0.4			DLG1	0.43	HIPK3	0.72	NDUFAF4	0.5							SEC24C	0.49	FUBP3	0.47			ERBB2IP	0.66
LARP4	0.41					MPHOSPH9	0.49	NMT2	0.56	C9orf5	0.5	DNA2	0.48			PWP2	0.43	KIF18A	0.53					ACTR2	0.43	PAICS	0.4			MKI67	0.43	THAP6	0.72	ME2	0.5							CDCA5	0.49	AMMECR1L	0.47			KIAA0831	0.66
PTPN11	0.41					IPMK	0.49	RIOK1	0.56	BBX	0.5	CEP55	0.48			DCAF13	0.43	MCM6	0.53					MDH1	0.43	CCT8	0.4			IQCG	0.43	GOLGB1	0.72	GTPBP10	0.5							ZNF367	0.49	DCAF17	0.47			ZFP106	0.66
PRRC1	0.41					BCLAF1	0.49	DNAH14	0.56	GRINL1A	0.5	NCAPD2	0.48			C1orf163	0.43	CCT5	0.53					KIF11	0.43	KIF20B	0.4			SPC25	0.43	SRFBP1	0.72	UBXN2A	0.5							WDHD1	0.49	SPTLC1	0.47			CCNT1	0.66
CASC5	0.41					OSBPL11	0.49	ZNF695	0.56	AASDH	0.5	SF3B3	0.48			APH1A	0.43	SMC6	0.52					SUMO3	0.43	POLR1B	0.4			NUDT5	0.43	THAP5	0.72	2001-01-01	0.5							CCNB1	0.49	EXOC5	0.47			THUMPD1	0.66
NMD3	0.41					FYTTD1	0.49	CKAP2L	0.56	VAMP3	0.5	AMD1	0.48			PFDN2	0.43	ALS2CR4	0.52					BUB1	0.43	AZIN1	0.4			CENPI	0.43	NHLRC2	0.72	SASS6	0.5							2001-01-01	0.49	NAA30	0.47			ACTR8	0.66
TARDBP	0.41					ZBTB11	0.49	SKP2	0.56	ZFP161	0.5	CCNB1	0.48			AURKB	0.43	NUP160	0.52					GTPBP4	0.43	SLBP	0.4			DCUN1D1	0.43	AP1AR	0.72	GPN1	0.5							NEIL3	0.49	HNRNPU	0.47			ERCC4	0.66
LOC284441	0.41					LUZP6	0.49	ANP32E	0.56	ACTR8	0.5	TFB1M	0.48			SCNM1	0.43	TTC27	0.52					GDI2	0.43	NEIL3	0.4			RNF168	0.43	FAM199X	0.71	KIF18A	0.5							SKP2	0.49	UBQLN1	0.47			NEK1	0.66
RBBP5	0.41					API5	0.49	R3HDM1	0.56	ARL13B	0.5	RRP1B	0.48			TRIP13	0.43	MKI67	0.52					TARS	0.43	H2AFZ	0.4			TTC13	0.43	ZBTB6	0.71	CENPF	0.5							FAM83D	0.49	USP47	0.47			TRAF3IP1	0.66
RSPRY1	0.41					PLEKHB2	0.49	SMC4	0.56	CUL3	0.5	GSG2	0.48			STIP1	0.43	MELK	0.52					MTHFD2	0.43	TRIP13	0.4			EPHB3	0.43	INO80D	0.71	PAK1IP1	0.5							FAM136A	0.48	TMEM185B	0.47			ASXL2	0.66
YTHDF3	0.41					TMEM48	0.49	OPTN	0.56	TRAF3IP1	0.5	CCDC77	0.48			HSP90AB1	0.43	ABCE1	0.52					NCBP1	0.43	STIL	0.4			ORC1L	0.43	PGGT1B	0.71	DLGAP5	0.5							RRM2	0.48	GIGYF2	0.47			PDCD6IP	0.66
USP10	0.41					RC3H2	0.49	CLSPN	0.55	TRIP12	0.5	CEBPZ	0.48			SDHC	0.43	SMAP1	0.52					KIF15	0.43	MSH6	0.4			PLCH1	0.43	SLC25A40	0.71	PPPDE1	0.5							ANP32B	0.48	NHLRC2	0.47			AKAP11	0.66
ZNF765	0.41					LARP4	0.49	RNASEH1	0.55	ARFIP1	0.5	KIF2C	0.48			PDCD11	0.43	RAN	0.52					HJURP	0.43	SMC4	0.4			PDCD10	0.43	AFTPH	0.71	NCAPG2	0.5							FANCC	0.48	GMCL1	0.47			SPOPL	0.66
PLK4	0.41					PCYT1A	0.49	DONSON	0.55	WDR48	0.5	HMMR	0.48			GATAD2B	0.43	CAD	0.52					UBE2N	0.43	SHCBP1	0.4			GPSM2	0.43	SEC24A	0.71	TTLL4	0.49							KIF14	0.48	ROCK1	0.47			ELF2	0.66
MAPRE1	0.41					ZDHHC20	0.49	ILF2	0.55	FAM175A	0.5	SGOL2	0.48			BRIX1	0.42	C6orf167	0.52					C12orf48	0.43					MCM10	0.43	MATR3	0.71	SCLT1	0.49							TAF11	0.48	VEZF1	0.47			HIF1AN	0.66
KIAA0317	0.41					KIAA1715	0.49	KIF20A	0.55	YTHDC2	0.5	MTHFD1L	0.47			INTS7	0.42	C1orf163	0.52					EXO1	0.43					CDC25A	0.43	MAPKSP1	0.71	CTPS	0.49							CENPK	0.48	CLINT1	0.47			UEVLD	0.66
DLGAP5	0.41					YME1L1	0.49	CCT4	0.55	PURA	0.5	CLSPN	0.47			NFKBIL2	0.42	RFWD3	0.52					PSMA1	0.43					SKP2	0.43	USP37	0.71	CDCA7	0.49							CDC20	0.48	TMED7	0.46			UBN2	0.66
ZNF207	0.41					SEC23B	0.49	CCDC99	0.55	TRAM1L1	0.5	PTCD3	0.47			ESPL1	0.42	NAA15	0.52					SKA1	0.43					MED8	0.43	KIAA0494	0.71	NUDT5	0.49							TAF5	0.48	EEA1	0.46			POLI	0.66
PGK1	0.41					HSP90AA1	0.49	TAF5	0.55	C5orf24	0.5	MAP3K4	0.47			YY1AP1	0.42	LOC441089	0.52					UBA2	0.43					FEN1	0.43	PDCD6IP	0.71	NCAPG	0.49							TYMS	0.48	HIAT1	0.46			C5orf24	0.66
CCT5	0.41					RBBP5	0.49	KIF20B	0.55	PAFAH1B1	0.5	MRS2	0.47			RACGAP1	0.42	SF3B3	0.52					UCHL5	0.43					ANP32E	0.43	LARP4	0.71	UTP11L	0.49							CKS2	0.48	SP1	0.46			ZNF12	0.66
ZNF845	0.41					VPRBP	0.49	MRPL19	0.55	DCTD	0.5	PSMG1	0.47			RBM34	0.42	UBXN2A	0.52					ELAVL1	0.43					KCMF1	0.43	ZMYM6	0.71	ATL2	0.49							FAM64A	0.48	SETD7	0.46			DCP1A	0.66
EPT1	0.4					ADAT1	0.49	USP39	0.55	PIKFYVE	0.5	CCNA2	0.47			FAM72A	0.42	C1orf135	0.52					MTCH2	0.43					C6orf150	0.43	IPP	0.71	KIF14	0.49							HSPA14	0.48	ARID2	0.46			FBXO38	0.66
FAM199X	0.4					CPSF2	0.49	RRP1B	0.55	DCP1A	0.5	C13orf34	0.47			SGOL1	0.42	DEPDC1	0.52					NOL10	0.43					ZNF639	0.43	FKTN	0.71	ARL5B	0.49							C9orf100	0.48	ACOX1	0.46			UBE3A	0.66
USP38	0.4					LRRC58	0.49	ADAM17	0.55	XIAP	0.5	CENPN	0.47			SRPK1	0.42	DUSP11	0.52					ZNF124	0.43					LMNB1	0.42	SLC35F5	0.71	TNPO3	0.49							CCDC59	0.48	UHMK1	0.46			ZNF441	0.66
HEATR5A	0.4					PTGES3	0.49	TTLL4	0.54	ARHGEF12	0.5	POLQ	0.47			KIF11	0.42	TXNDC9	0.52					2001-01-01	0.43					NUP93	0.42	GTF2H3	0.71	ERCC6L	0.49							CENPH	0.48	CHUK	0.46			PBRM1	0.66
PRMT5	0.4					CHTF8	0.49	DDX21	0.54	SMAD4	0.5	UBA2	0.47			UFC1	0.42	TPX2	0.52					MCM10	0.43					SKA3	0.42	SP3	0.71	MTIF2	0.49							RAD51	0.48	ZNF510	0.46			MMAA	0.66
PPP4R2	0.4					ZNF28	0.49	KDM2B	0.54	TYW3	0.5	FBXO45	0.47			HJURP	0.42	PAK1IP1	0.52					C1orf135	0.43					DSCC1	0.42	MFAP3	0.71	NCAPH	0.49							CCDC109A	0.48	ZBTB11	0.46			USP48	0.66
MPHOSPH9	0.4					KPNB1	0.49	SEC61A2	0.54	SACM1L	0.5	NUDCD1	0.47			F11R	0.42	ECT2	0.52					DEPDC1B	0.43					CLSPN	0.42	KLHL8	0.71	BAZ1B	0.49							MCM10	0.48	TGFBRAP1	0.46			ZNF33A	0.66
FXR1	0.4					KPNA3	0.49	TMPO	0.54	TCP11L2	0.5	NUP155	0.47			KIFC1	0.42	RAD51AP1	0.52					VBP1	0.43					TAF11	0.42	FAM73A	0.71	SSB	0.49							MASTL	0.48	SRBD1	0.46			FAM120A	0.66
TRAPPC6B	0.4					G3BP2	0.49	FIGNL1	0.54	ZNF37A	0.5	C12orf4	0.47			DKC1	0.42	LTV1	0.52					VTA1	0.43					RIPK2	0.42	TSTD2	0.71	C5orf34	0.49							IQGAP3	0.48	NAA35	0.46			ZMYM4	0.66
AMZ2	0.4					UBFD1	0.49	LRRC40	0.54	ZNF148	0.5	HAUS6	0.47			FAM64A	0.42	SOS1	0.52					ECT2	0.43					RANBP1	0.42	CGGBP1	0.71	RFWD3	0.49							ZWILCH	0.48	SF3B1	0.46			CGGBP1	0.66
SEC24A	0.4					KIAA0947	0.49	DSCC1	0.54	ZNF585B	0.5	ASPM	0.47			TUBA1C	0.42	SLC30A6	0.52					CCT5	0.43					HAUS8	0.42	ZNF800	0.71	NASP	0.49							HMMR	0.48	TOR1AIP2	0.46			SACM1L	0.66
STT3B	0.4					EPT1	0.48	PSME4	0.54	AFF4	0.5	HSPD1	0.47			POP1	0.42	LCLAT1	0.51					EPT1	0.42					KIF15	0.42	CCPG1	0.71	CCNJ	0.49							GMPS	0.48	PPP2R5E	0.46			ZNF800	0.66
MATR3	0.4					SLC25A46	0.48	KIF11	0.54	ZNF546	0.5	MCM10	0.47			NDC80	0.42	STARD7	0.51					SMC6	0.42					FOXM1	0.42	VPS41	0.71	ZNF124	0.49							UNG	0.47	KIAA0494	0.46			TCP11L2	0.66
PSMA3	0.4					RAD50	0.48	XPO5	0.54	MAP3K2	0.5	NDC80	0.47			C1orf135	0.42	LBR	0.51					EZH2	0.42					KIN	0.42	UHRF1BP1L	0.71	BTF3L4	0.49							FIGNL1	0.47	UBR1	0.46			BIRC6	0.65
PAIP2	0.4					TOMM70A	0.48	C6orf167	0.54	MIER1	0.49	DEPDC1	0.47			KDM1A	0.42	RRM2	0.51					FBXO5	0.42					DDOST	0.42	TNKS2	0.7	SMURF1	0.49							DSCC1	0.47	LARP4	0.46			FYCO1	0.65
RRM1	0.4					ARMC1	0.48	DEK	0.54	GCC2	0.49	NEIL3	0.47			RRP1B	0.42	ARL5B	0.51					CEP76	0.42					C15orf42	0.42	KLF3	0.7	ING3	0.49							BIRC5	0.47	REST	0.46			CHM	0.65
FYTTD1	0.4					MTF1	0.48	SLC25A13	0.54	TMED7	0.49	TRIP13	0.47			DUSP12	0.42	PPAT	0.51					TEX10	0.42					HSPA14	0.42	ZFP106	0.7	FAM98A	0.49							NUP205	0.47	ZYG11B	0.46			FAM63B	0.65
PTCD3	0.4					FBXW11	0.48	RFWD3	0.54	USP38	0.49	FAM83D	0.47			SNRPD1	0.42	TBPL1	0.51					YRDC	0.42					C3orf37	0.42	RAB14	0.7	DEPDC1	0.49							C15orf23	0.47	PPM1B	0.46			PGGT1B	0.65
ZNF623	0.4					GTF3C3	0.48	NUDCD1	0.54	NCOR1	0.49	PATL1	0.47			KIF2C	0.42	HJURP	0.51					NBN	0.42					ASPM	0.42	LASS6	0.7	FLJ36031	0.49							CDCA3	0.47	GXYLT1	0.46			KIF27	0.65
MED14	0.4					USO1	0.48	INCENP	0.54	RAB28	0.49	GINS1	0.47			C1orf77	0.42	KIF1B	0.51					SGOL1	0.42					C16orf57	0.42	MARCH7	0.7	TRIP13	0.49							HDAC2	0.47	ZMYM6	0.46			NAPEPLD	0.65
MNAT1	0.4					TMEM184C	0.48	KPNA4	0.54	STAG2	0.49	STIP1	0.47			TCP1	0.41	DEK	0.51					TOP1	0.42					UBE2C	0.42	PIK3R4	0.7	CEBPZ	0.49							RRM1	0.47	ACBD3	0.46			ZNF844	0.65
IPO7	0.4					PDS5A	0.48	NOL10	0.54	LCA5	0.49	ACTL6A	0.47			CCNB2	0.41	CHEK1	0.51					MELK	0.42					CDK2AP1	0.42	SCYL2	0.7	PRPF38A	0.49							GMNN	0.47	WDFY3	0.46			MFN2	0.65
PPAT	0.4					CRK	0.48	ZNF124	0.54	RAB11FIP2	0.49	PLK1	0.47			CDCA2	0.41	SUCLG1	0.51					MCM4	0.42					KIF18A	0.42	KIAA2018	0.7	BRIX1	0.48							RANBP1	0.47	BTBD1	0.46			MKL2	0.65
CNOT6	0.4					PTCD3	0.48	RPIA	0.54	TP53BP1	0.49	SMC4	0.47			PI4KB	0.41	FBXO45	0.51					MRPL3	0.42					CENPF	0.42	ARID2	0.7	SMC6	0.48							MCM7	0.47	WDR44	0.46			ALMS1	0.65
CENPE	0.4					ZNF623	0.48	2001-01-01	0.54	C16orf52	0.49	BRIX1	0.46			CCT7	0.41	NUDCD1	0.51					MRS2	0.42					BAK1	0.42	RAB11FIP2	0.7	KIF4A	0.48							HAUS8	0.47	TMED5	0.46			DPP8	0.65
RRN3	0.4					CNOT1	0.48	SASS6	0.54	CLCN3	0.49	SEPHS1	0.46			SMG7	0.41	MCM10	0.51					PPAT	0.42					PAK1IP1	0.42	ZNF654	0.7	DDX21	0.48							FBXO45	0.47	PPP1R12A	0.46			ZNF490	0.65
CLOCK	0.4					URB2	0.48	FAM83D	0.54	RHBDD1	0.49	LBR	0.46			C15orf23	0.41	CDC25A	0.51					SERBP1	0.42					MEX3A	0.42	CTDSPL2	0.7	LRRC40	0.48							PRIM2	0.47	RAB3GAP2	0.46			YTHDC1	0.65
HNRNPK	0.4					TXLNG	0.48	TET3	0.54	ASXL2	0.49	NKRF	0.46			WDR43	0.41	GTPBP8	0.51					SSB	0.42					ATP13A3	0.42	TCF12	0.7	METTL2B	0.48							TOPBP1	0.47	C10orf118	0.46			TMF1	0.65
MRPL19	0.4					LARS	0.48	GINS1	0.54	FAM122A	0.49	CTPS	0.46			KIAA0020	0.41	FAM83D	0.51					SLC25A13	0.42					HSPA5	0.42	IREB2	0.7	ARPC1A	0.48							C1orf135	0.47	RNF160	0.46			RAB5B	0.65
USP9X	0.4					UHRF1BP1	0.48	YES1	0.54	PACRGL	0.49	RQCD1	0.46			SCAMP3	0.41	R3HDM1	0.51					C1orf163	0.42					RRM2	0.41	MLH3	0.7	RNASEH1	0.48							PLK4	0.47	USP9X	0.46			SEC24B	0.65
RAD23B	0.4					WSB2	0.48	ECT2	0.54	EXOC1	0.49	LOC727896	0.46			MCM4	0.41	PLK1	0.51					GABPA	0.42					MYBL2	0.41	YTHDC1	0.7	SGOL1	0.48							USP1	0.47	PCYOX1	0.46			RALGPS2	0.65
GMFB	0.4					SPTY2D1	0.48	RAD51AP1	0.54	ELF1	0.49	DSCC1	0.46			CENPI	0.41	BUB1B	0.51					SON	0.42					SGOL1	0.41	TMF1	0.7	PSME4	0.48							SPC24	0.47	NAA25	0.46			INADL	0.65
C16orf72	0.4					PANX1	0.48	C2orf3	0.54	ZNF81	0.49	ZC3H15	0.46			SMARCC1	0.41	PPIL1	0.5					ME2	0.42					CDCA3	0.41	ARFIP1	0.7	CHORDC1	0.48							DNMT1	0.47	PIK3C2A	0.46			TRIM23	0.65
PWP1	0.4					TARS	0.48	AKR1E2	0.53	STAT3	0.49	GAS2L3	0.46			CENPE	0.41	CENPL	0.5					DDX1	0.42					ATG3	0.41	FCHO2	0.7	URB2	0.48							SEPHS1	0.46	PUS7L	0.46			TTBK2	0.65
CKAP2L	0.4					UEVLD	0.48	SCLT1	0.53	DENND4A	0.49	NAA50	0.46			FAM72B	0.41	C9orf30	0.5					CENPO	0.42					PRC1	0.41	DNAJC13	0.7	UPF3B	0.48							CDT1	0.46	TXNDC9	0.46			ZXDA	0.65
G3BP2	0.4					BAZ1B	0.48	CDCA7	0.53	SMAD5	0.49	LRPPRC	0.46			XPO5	0.41	CPSF3	0.5					ASPM	0.42					CHEK2	0.41	SLK	0.7	FAM133B	0.48							KIAA1524	0.46	ZNF800	0.46			C14orf135	0.65
UBFD1	0.4					DDX18	0.48	RFC4	0.53	ATG2B	0.49	CDC20	0.46			FOXM1	0.41	FIGNL1	0.5					DENR	0.42					SNRPA1	0.41	DDI2	0.7	E2F3	0.48							SFRS2	0.46	RLIM	0.46			CPEB3	0.65
APC	0.4					POLR1B	0.48	RQCD1	0.53	AGGF1	0.49	GDI2	0.46			CCNA2	0.41	CLSPN	0.5					WDHD1	0.42					ERCC6L	0.41	PURA	0.7	CENPE	0.48							CIT	0.46	ANAPC1	0.46			FKTN	0.65
ZWILCH	0.4					ADNP	0.48	SKA3	0.53	LOC653501	0.49	SERBP1	0.46			CHEK1	0.41	CCNC	0.5					NAA25	0.42					PCYT1A	0.41	WDR44	0.7	FOXM1	0.48							FAM111B	0.46	G3BP2	0.46			PHC3	0.65
CLINT1	0.4					EFR3A	0.48	PTPLA	0.53	DHX8	0.49	ARHGAP11A	0.46			KIF18B	0.41	CEP78	0.5					GCFC1	0.42					ARPC5	0.41	CHIC1	0.7	DDX18	0.48							POLA2	0.46	CCPG1	0.46			CSNK1G1	0.65
						HSPH1	0.48	SMNDC1	0.53	MYOF	0.49	MRPL39	0.46			BPNT1	0.41	GMNN	0.5					DEPDC1	0.42					NASP	0.41	GABPA	0.7	POLR3G	0.48							SMNDC1	0.46	SLC35D1	0.46			SP3	0.65
						SON	0.48	CCDC138	0.53	OCIAD1	0.49	XPO5	0.46			FAM72D	0.41	KIF14	0.5					NRD1	0.42					PDSS1	0.41	C12orf51	0.7	CENPN	0.48							PRC1	0.46	APC	0.46			RC3H1	0.65
						EXOC5	0.48	CKAP2	0.53	TGOLN2	0.49	CDK8	0.46			SFT2D2	0.41	KIF23	0.5					H2AFZ	0.42					PLSCR1	0.41	TMEM106B	0.7	PSAT1	0.48							XPO1	0.46	SFRS2IP	0.46			UBIAD1	0.65
						EPRS	0.48	CHAC2	0.53	HNRNPH2	0.49	MAD2L1	0.46			EIF5AL1	0.41	MOBKL1B	0.5					PLK4	0.42					LSM2	0.41	KIAA1715	0.7	UBA2	0.48							VRK1	0.46	ZFP91	0.46			APOOL	0.65
						C1orf58	0.48	ATAD5	0.53	HBP1	0.49	C12orf48	0.46			C10orf2	0.41	COMMD2	0.5					NOLC1	0.42					FAM98A	0.41	SON	0.7	VPS54	0.48							SSRP1	0.46	SLC10A7	0.45			RBM43	0.65
						PDP2	0.48	CENPE	0.53	ZMYM4	0.49	MRPL19	0.46			DNAJA1	0.41	CCDC99	0.5					GRPEL2	0.41					FAM72D	0.41	SLAIN2	0.7	FANCB	0.48							CENPE	0.46	EPT1	0.45			KIAA1267	0.65
						STT3A	0.48	KIF18B	0.53	KLHL5	0.49	C1orf163	0.46			CRTC2	0.41	VRK1	0.5					CCNB2	0.41					CKAP2L	0.41	C10orf118	0.7	EML4	0.48							TIMELESS	0.46	CEP350	0.45			USP47	0.65
						PRPF4B	0.48	UBA2	0.53	TBC1D5	0.49	SKA1	0.46			GMPS	0.41	CDCA8	0.5					PSMD10	0.41					DEPDC1B	0.41	TMEM192	0.7	USP39	0.48							RAN	0.46	PPP4R2	0.45			IMPACT	0.65
						TXNDC9	0.48	NUP155	0.53	KIAA0430	0.49	UCHL5	0.46			C1orf96	0.4	TAF5	0.5					URB1	0.41					GTPBP8	0.41	EVI5	0.7	FAM171A1	0.48							C5orf34	0.46	C10orf12	0.45			APC	0.65
						RLIM	0.48	TIMM8A	0.53	TTC37	0.49	GARS	0.46			LMNB1	0.4	FOXM1	0.5					RQCD1	0.41					MCM6	0.41	YLPM1	0.7	RRP1B	0.48							SFRS7	0.46	MBD5	0.45			ZNF585B	0.65
						DDX3X	0.48	CLCN5	0.53	ZFP14	0.49	EML4	0.46			CTPS	0.4	C2orf44	0.5					POLR2D	0.41					AURKA	0.41	BDP1	0.7	GSG2	0.48							ADK	0.46	CNIH	0.45			CLASP2	0.65
						DYNC1H1	0.48	PFKP	0.53	IMPACT	0.49	CKAP2L	0.46			POLR2D	0.4	MAD2L1	0.5					RRM2	0.41					THOC4	0.41	ANKRD12	0.7	CCDC150	0.48							MLF1IP	0.46	KIAA0586	0.45			CNST	0.65
						CEBPZ	0.48	SFT2D2	0.53	THAP5	0.49	SKP2	0.46			CHD1L	0.4	WDR92	0.5					SMEK2	0.41					PSMC2	0.41	RLIM	0.7	GMPS	0.48							UBE2C	0.46	SLC25A40	0.45			CHD8	0.64
						GMCL1	0.48	DEPDC1B	0.53	ZNF197	0.49	MCM6	0.46			MKI67	0.4	POLR1B	0.5					KPNA2	0.41					PSMD14	0.41	G3BP2	0.7	CCNB2	0.47							FANCI	0.46	SBNO1	0.45			STAG2	0.64
						LMBRD2	0.48	MSL3	0.53	C5orf53	0.49	CENPF	0.46			CDCA3	0.4	ACTR3	0.5					DSCC1	0.41					CDCA2	0.4	KLHL11	0.7	UPF2	0.47							CENPF	0.46	SLC30A9	0.45			MTF1	0.64
						DNAJA1	0.48	MCM6	0.53	SBF2	0.49	TPX2	0.46			FDPS	0.4	SLC25A13	0.5					MKI67	0.41					EZH2	0.4	EXOC6B	0.7	DPH2	0.47							RAD54B	0.46	GNAQ	0.45			C12orf72	0.64
						CUL2	0.48	CEBPZ	0.53	CHD9	0.48	C2orf3	0.46			KIF23	0.4	NCAPD2	0.5					CLSPN	0.41					KIAA1524	0.4	GMCL1	0.7	CCT6P1	0.47							SNRPD1	0.46	TET2	0.45			BAZ2A	0.64
						CXorf56	0.47	PAK1IP1	0.53	RAB33B	0.48	R3HDM1	0.46			TGS1	0.4	SFRS7	0.5					FAM54A	0.41					CTPS	0.4	ADAM10	0.7	APLF	0.47							SGOL2	0.46	DDX5	0.45			GIN1	0.64
						ALG9	0.47	PPPDE1	0.53	EPC2	0.48	LMNB1	0.45			AHSA1	0.4	ZFR	0.5					C15orf23	0.41					IFRD1	0.4	SLC10A7	0.69	YWHAG	0.47							FANCD2	0.45	MAN1A2	0.45			ETAA1	0.64
						BTBD10	0.47	LTV1	0.53	NEK9	0.48	DDX21	0.45			TOMM40L	0.4	NDUFAF4	0.5					ZC3H15	0.41					HDGF	0.4	ERBB2IP	0.69	UCK2	0.47							POLR2D	0.45	AVL9	0.45			KIAA2018	0.64
						CREB1	0.47	PCGF6	0.53	PIK3R4	0.48	PUS7	0.45			GNPAT	0.4	LOC221710	0.5					SMNDC1	0.41					CDKN3	0.4	GPATCH8	0.69	CCDC138	0.47							CKAP5	0.45	RHBDD1	0.45			UBR3	0.64
						HIAT1	0.47	C6orf150	0.53	SLU7	0.48	RACGAP1	0.45			ERCC6L	0.4	HAUS6	0.5					SPC25	0.41					OPA1	0.4	CSNK1G3	0.69	ORC6L	0.47							DSN1	0.45	CTDSPL2	0.45			FAM114A2	0.64
						KIF3B	0.47	NCAPG2	0.53	SP1	0.48	TEX10	0.45			PTDSS1	0.4	ZNF124	0.5					TAF5	0.41					IGF2BP2	0.4	TBCK	0.69	DUS4L	0.47							PPA1	0.45	PPTC7	0.45			CREBBP	0.64
						DIP2B	0.47	BUB1B	0.53	ETAA1	0.48	MKI67	0.45			C1orf124	0.4	ASPM	0.5					ANLN	0.41					C16orf80	0.4	APPL1	0.69	HEATR1	0.47							HNRNPD	0.45	NEK1	0.45			TP53BP1	0.64
						HSPA9	0.47	SMC6	0.52	INO80D	0.48	C15orf23	0.45			PVRL4	0.4	FANCB	0.5					NUP37	0.41					ILF2	0.4	TMEM87B	0.69	SLC5A6	0.47							C13orf27	0.45	IBTK	0.45			BTBD7	0.64
						DHX36	0.47	CCNB2	0.52	FAM114A2	0.48	NIP7	0.45			POLR1B	0.4	SET	0.5					DNA2	0.41					E2F1	0.4	FBXO8	0.69	SYNCRIP	0.47							MND1	0.45	LIN52	0.45			RBM27	0.64
						C10orf12	0.47	PPP1CB	0.52	PGGT1B	0.48	CKAP2	0.45			TARS2	0.4	KDM1A	0.5					MTERFD1	0.41					MCM3	0.4	ZNF770	0.69	DDX10	0.47							ATAD5	0.45	KIF2A	0.45			ZNF770	0.64
						METTL2B	0.47	CTPS	0.52	INTS12	0.48	ORC6L	0.45			PNO1	0.4	SNRPG	0.5					PTDSS1	0.41					NIP7	0.4	GSTCD	0.69	KIF20B	0.47							ANXA7	0.45	IARS	0.45			WAPAL	0.64
						FUBP1	0.47	FBXO5	0.52	SLC30A9	0.48	OIP5	0.45			EXOSC2	0.4	MPHOSPH10	0.5					IARS	0.41					MSH2	0.4	CUL3	0.69	MTERF	0.47							C21orf45	0.45	TMED10	0.45			HEATR5B	0.64
						ATP6V1A	0.47	MEMO1	0.52	BBS10	0.48	CIRH1A	0.45			PDSS1	0.4	NAE1	0.5					ARHGAP11A	0.41					ATP5C1	0.4	MAN1A2	0.69	CCNA2	0.47							NEK2	0.45	UEVLD	0.45			KIAA1012	0.64
						YWHAG	0.47	FAF1	0.52	TET2	0.48	MRPL3	0.45			TIMM8A	0.4	BRIX1	0.49					STAM	0.41					TCF19	0.4	ERCC4	0.69	NUDCD1	0.47							XRCC2	0.45	HCFC2	0.45			ZNF709	0.64
						ASCC3	0.47	PARD3	0.52	GIT2	0.48	VRK1	0.45			ORC1L	0.4	EPT1	0.49					CASC5	0.41					OIP5	0.4	AAK1	0.69	TIMM8A	0.47							CENPN	0.45	ZNF518A	0.45			SLC24A1	0.64
						UHMK1	0.47	PTCD3	0.52	ZBTB11	0.48	YWHAQ	0.45			SF3B3	0.4	ZNF146	0.49					CDK8	0.41					RUVBL1	0.4	RHBDD1	0.69	C15orf42	0.47							LSM2	0.45	TMED2	0.45			KIAA1143	0.64
						RNASEN	0.47	FOXN2	0.52	KIAA1012	0.48	YEATS2	0.45			DNAH14	0.4	NKRF	0.49					POLR1B	0.41					ZNF259	0.4	ZNF641	0.69	PMPCB	0.47							FANCG	0.45	RAB1A	0.45			RASEF	0.64
						CBL	0.47	RINT1	0.52	KCTD18	0.48	RAN	0.45			CENPO	0.4	ATP2C1	0.49					TARDBP	0.41					STK38	0.4	C3orf63	0.69	CENPO	0.47							PPM1G	0.45	TJP1	0.45			CCDC111	0.64
						CCAR1	0.47	TIPRL	0.52	ZNF721	0.48	TULP3	0.45			PRUNE	0.4	NUS1	0.49					STAMBP	0.41					TROAP	0.4	MON2	0.69	TRRAP	0.47							TRIP13	0.45	MGA	0.45			TOR1AIP2	0.64
						COPS4	0.47	MTIF2	0.52	ZNF490	0.48	PNPT1	0.45			RAD51	0.4	PUS7	0.49					FBXO45	0.41					ERP44	0.4	TOR1AIP2	0.69	ATP11C	0.47							BMS1	0.45	LOC729020	0.45			UBR1	0.64
						CCT4	0.47	GPR180	0.52	C5orf36	0.48	DDX18	0.45			E2F5	0.4	DHX36	0.49					HSPA8	0.41					GNB4	0.4	DHX15	0.69	SEH1L	0.47							THOC4	0.45	LCOR	0.45			CLOCK	0.64
						RBM7	0.47	ZW10	0.52	CDC27	0.48	HSPH1	0.45			MSH6	0.4	RACGAP1	0.49					PRIM2	0.41					RFWD3	0.4	ZBTB26	0.69	CDK2AP1	0.47							KIAA0101	0.45	APOOL	0.45			ZNF791	0.64
						POLR1A	0.47	DDX18	0.52	RAPGEF2	0.48	PRIM2	0.45			RAD54B	0.4	FAF1	0.49					TIPIN	0.41					RPIA	0.4	LMTK2	0.69	USP1	0.47							SFRS3	0.45	TMEM167A	0.45			TADA2B	0.64
						NAA50	0.47	MAD2L1	0.52	TXNDC15	0.48	XPOT	0.45			SLC39A1	0.4	ZNF286A	0.49					PDSS1	0.41					C3orf1	0.4	LNPEP	0.69	TPX2	0.47							WDR76	0.44	ELMOD2	0.45			SLMAP	0.64
						ABCE1	0.47	LRP8	0.52	FAM114A1	0.48	TUBA1C	0.45			PPPDE1	0.4	CKAP2	0.49					ORC1L	0.41					PRDX4	0.4	N4BP2	0.69	CEP170	0.47							CDKN3	0.44	STX17	0.45			ZBTB41	0.64
						COPB1	0.47	NDUFAF4	0.52	IPP	0.48	FARSB	0.45			IARS2	0.4	KIF20A	0.49					SF3B3	0.41					ZNF695	0.4	AGGF1	0.69	SNRPG	0.47							NUF2	0.44	AZI2	0.45			ZCCHC4	0.64
						PPP2R5E	0.47	PRIM2	0.52	FKTN	0.48	BTF3L4	0.45					RPP40	0.49					PWP1	0.41					PPM1G	0.4	C14orf118	0.69	YES1	0.47							PTTG1	0.44	EXOC6B	0.45			ZNF43	0.64
						MMGT1	0.47	ME2	0.52	WDR36	0.48	NRD1	0.45					FANCL	0.49					CKAP2L	0.41					PATL1	0.4	FEM1B	0.69	SMC4	0.47							WDR53	0.44	SCRN3	0.45			CCDC30	0.64
						SLC33A1	0.47	C15orf42	0.52	CC2D2A	0.48	DEPDC1B	0.45					MMGT1	0.49					MASTL	0.41					CORO1C	0.4	MMAA	0.69	KIAA1804	0.47							E2F8	0.44	STRN	0.45			C9orf80	0.64
						C14orf21	0.47	B3GNT5	0.52	TAF1	0.48	MASTL	0.45					CCT8	0.49					FAM83D	0.41					PLOD1	0.4	ARHGEF12	0.69	POLR2D	0.46							CEP78	0.44	RAB33B	0.44			TMEM106B	0.64
						DNAJC21	0.47	SCML2	0.52	PUM1	0.48	KDM1A	0.45					ZW10	0.49					RNGTT	0.41					LTV1	0.4	C9orf41	0.69	FIGNL1	0.46							SRPK1	0.44	RICTOR	0.44			C9orf129	0.64
						LMTK2	0.47	PLK4	0.52	SH3D19	0.48	AURKA	0.45					POLR2B	0.49					MPHOSPH10	0.41					SNRPD1	0.4	RIF1	0.69	CKAP5	0.46							NOP58	0.44	C14orf129	0.44			PKNOX1	0.64
						IPP	0.47	TRIP13	0.52	ZC3H6	0.48	PSMD14	0.45					ABCF1	0.49					KCMF1	0.41					BUB1B	0.4	COL4A3BP	0.69	HDGF	0.46							C17orf53	0.44	RNF111	0.44			ANKFY1	0.64
						TMED2	0.47	RHEB	0.52	ZFP90	0.48	NUP93	0.44					TTL	0.49					R3HDM1	0.41					HMMR	0.4	CCNT2	0.69	LRRC8D	0.46							CHEK2	0.44	TM9SF2	0.44			ARID4A	0.64
						GTF3C4	0.47	ZWILCH	0.52	PAPD4	0.48	EZH2	0.44					ACP1	0.49					ZWILCH	0.41							STX17	0.69	BAT2L2	0.46							ARHGAP11A	0.44	AQR	0.44			TNPO1	0.64
						VPS33A	0.47	MTBP	0.52	NFKB1	0.48	IFRD1	0.44					SMC2	0.49					SMC4	0.41							SEPSECS	0.69	SMNDC1	0.46							EPR1	0.44	MAP9	0.44			MYO6	0.64
						RAD54L2	0.47	PRPF38A	0.52	ARMCX5	0.48	LRRC40	0.44					PDSS1	0.49					PDCD2	0.41							SACM1L	0.69	ZYG11A	0.46							FAM72B	0.44	MFSD9	0.44			ZMYM1	0.64
						PDCD10	0.47	TCP1	0.51	FNIP1	0.48	DLAT	0.44					TIMM8A	0.49					SHCBP1	0.41							C20orf94	0.69	KIF20A	0.46							POLE	0.44	ANKRD17	0.44			CNOT6L	0.64
						RNF214	0.47	NKRF	0.51	PCYOX1	0.48	KIAA1841	0.44					REPS1	0.49					ZNF146	0.4							DDX3X	0.69	CIRH1A	0.46							TRA2B	0.44	MAPK1	0.44			MSH3	0.64
						YLPM1	0.47	KIAA1524	0.51	NSUN3	0.48	YWHAG	0.44					TUBB	0.49					NONO	0.4							CDS1	0.69	ZNF567	0.46							HNRNPA3P1	0.44	GRINL1A	0.44			ZNF197	0.64
						POLR3B	0.47	POLR2D	0.51	RGPD4	0.48	YRDC	0.44					NDC80	0.49					FANCD2	0.4							ROCK1	0.69	ZNF259	0.46							RBM17	0.44	MATR3	0.44			ZNF546	0.64
						XRN2	0.47	NUP160	0.51	THRAP3	0.48	RTCD1	0.44					PDIA6	0.49					LRRC40	0.4							ZFP91	0.69	CDC20	0.46							SPAG5	0.44	TMTC3	0.44			ZNF621	0.64
						GSK3B	0.47	KIAA1841	0.51	TEAD1	0.48	SGOL1	0.44					RAB10	0.49					C3orf23	0.4							CHD9	0.68	PDE7A	0.46							HNRNPL	0.44	NAPEPLD	0.44			CENPC1	0.64
						GCC1	0.47	FAM72A	0.51	FAM120A	0.48	KARS	0.44					DOCK7	0.49					CCDC138	0.4							KLHL20	0.68	NOP2	0.46							AURKA	0.44	EIF4G2	0.44			SLC25A46	0.63
						VTA1	0.47	BEND3	0.51	UTP15	0.48	DNAJC2	0.44					NEIL3	0.49					NIP7	0.4							SLC30A4	0.68	LARP4B	0.46							MEX3A	0.44	MFSD8	0.44			CEP350	0.63
						USP47	0.47	RBM28	0.51	STX17	0.48	ATP5C1	0.44					VBP1	0.49					CBFB	0.4							HIAT1	0.68	LOC401397	0.46							NOLC1	0.44	CCAR1	0.44			RICTOR	0.63
						MAPRE1	0.47	UCK2	0.51	ANKRD12	0.48	CHAC2	0.44					ANAPC1	0.49					RRM1	0.4							MARCH6	0.68	AHCTF1	0.46							CENPQ	0.43	C4orf29	0.44			GPATCH8	0.63
						TBCEL	0.47	MCM3	0.51	MSH3	0.48	MCM4	0.44					MRPL30	0.49					CHORDC1	0.4							CDKN2AIP	0.68	PAPD7	0.46							NONO	0.43	NFE2L2	0.44			EPC2	0.63
						STIP1	0.47	CDCA3	0.51	TBCEL	0.48	ACTR2	0.44					PPPDE1	0.49					OIP5	0.4							BCLAF1	0.68	LRP8	0.46							KDM2B	0.43	BOD1L	0.44			TIGD6	0.63
						MTDH	0.47	HDAC2	0.51	RFC1	0.48	MDH1	0.44					ACTL6A	0.49					TAF11	0.4							ASH1L	0.68	MRPL19	0.46							PTMA	0.43	API5	0.44			AQR	0.63
						NOP14	0.47	AGTPBP1	0.51	C1orf25	0.48	KIF11	0.44					SMC4	0.49					ARL5B	0.4							SCAMP1	0.68	UCHL5	0.46							GART	0.43	UTP20	0.44			PIK3R4	0.63
						APC	0.47	CHEK2	0.51	DNAJC18	0.48	TDG	0.44					PSMD14	0.49					NAA50	0.4							WAPAL	0.68	C9orf40	0.46							YWHAQ	0.43	DHX15	0.44			RBM12	0.63
						PGK1	0.47	MAGOH	0.51	CLASP2	0.48	STAM	0.44					MTPAP	0.49					IPO7	0.4							FAM160B1	0.68	CCDC59	0.46							DNMT3B	0.43	YIPF6	0.44			SLU7	0.63
						PPP1CC	0.47	LRPPRC	0.51	UBTD2	0.48	ZW10	0.44					NUP93	0.48					PAICS	0.4							FBXL5	0.68	SLC37A3	0.46							YEATS2	0.43	COPB2	0.44			TMEM87B	0.63
						ROCK1	0.47	E2F3	0.51	C2orf42	0.48	NCBP1	0.44					KIAA1524	0.48					KHDRBS1	0.4							PHAX	0.68	SKP2	0.46							RNASEH2A	0.43	SPTY2D1	0.44			TRIM66	0.63
						CLINT1	0.47	SSRP1	0.51	ZNF330	0.48	KIN	0.44					GLRX3	0.48					UBE2T	0.4							C5orf51	0.68	SCML2	0.46							LOC100128191	0.43	ARL1	0.44			TMEM184C	0.63
						PHF20	0.46	EIF2C2	0.51	RICTOR	0.47	KIF1B	0.44					CKAP5	0.48					SMAP1	0.4							COPB1	0.68	MSH6	0.46							DEK	0.43	SPOPL	0.44			AASDH	0.63
						FAM199X	0.46	YEATS2	0.51	BIRC6	0.47	LIN9	0.44					DSCC1	0.48					TIPRL	0.4							KBTBD7	0.68	EIF5B	0.46							RFWD3	0.43	ATP2A2	0.44			VAMP3	0.63
						TXNRD1	0.46	FAM72B	0.51	SEPT2	0.47	XRCC2	0.44					GTF3C3	0.48					KIF20B	0.4							UBXN4	0.68	MEX3A	0.46							SMC2	0.43	ALG2	0.44			ZNF654	0.63
						ITCH	0.46	MTHFD2	0.51	NEK4	0.47	ACTR3	0.44					NUP153	0.48					EEF1E1	0.4							ZNF41	0.68	SOS1	0.46							NCAPD2	0.43	IPP	0.44			ZFP161	0.63
						IPO8	0.46	PAPD7	0.51	HIAT1	0.47	C5orf34	0.44					GAS2L3	0.48					XPO5	0.4							DNAJC16	0.68	C6orf150	0.46							INCENP	0.43	ENTPD7	0.44			RAPGEF6	0.63
						WNK1	0.46	KIFC1	0.51	WDFY1	0.47	ZFR	0.44					CHORDC1	0.48					POLR2B	0.4							RAPGEF2	0.68	CUL2	0.46							TIPIN	0.43	LRRFIP1	0.44			NUDT12	0.63
						USP7	0.46	CENPN	0.51	RBM12	0.47	TRA2B	0.44					KIAA0020	0.48					DDX18	0.4							PPIP5K2	0.68	TRIT1	0.46							PDSS1	0.43	FKTN	0.44			CHD2	0.63
						OPA1	0.46	NCAPD2	0.51	SETD7	0.47	CENPO	0.44					NAA50	0.48					IFNAR1	0.4							PRRC1	0.68	DCUN1D5	0.45							HNRNPA2B1	0.43	ZDHHC20	0.44			TCF12	0.63
						MMADHC	0.46	FBXO45	0.51	UBR3	0.47	EPRS	0.44					E2F3	0.48					AHCTF1	0.4							KDM3B	0.68	ZNF146	0.45							BLM	0.43	PRDM10	0.44			MLH3	0.63
						SLC30A9	0.46	NASP	0.51	FBXO36	0.47	PGM3	0.44					CRIPT	0.48					HLCS	0.4							ZNF791	0.68	C12orf11	0.45							HNRNPA3	0.43	ADNP	0.44			FBXO42	0.63
						NBN	0.46	ACBD7	0.51	ZBTB4	0.47	TUBB	0.44					CEP55	0.48					RPE	0.4							GAB1	0.68	PPP1CB	0.45							FANCB	0.43	C5orf24	0.44			TRIP12	0.63
						KIF5B	0.46	C9orf40	0.51	KIF27	0.47	PLK4	0.44					GPR180	0.48					C13orf34	0.4							PPM1A	0.68	KIAA1524	0.45							GINS3	0.43	ZNF81	0.44			C5orf36	0.63
						ZNF252	0.46	WDHD1	0.51	KBTBD4	0.47	SNRPG	0.44					KIF15	0.48					SMC2	0.4							MIER3	0.68	PELI1	0.45							SNRPG	0.43	WDR36	0.44			SPTY2D1	0.63
						DIS3	0.46	LOC387647	0.51	AFTPH	0.47	SFRS3	0.44					CDK8	0.48					YWHAZ	0.4							LATS1	0.68	LOC727896	0.45							C16orf75	0.43	CDC73	0.44			PPIP5K2	0.63
						SSH1	0.46	UBXN2A	0.51	KDSR	0.47	DNAJA1	0.44					LIN9	0.48					TIMM8A	0.4							ZNF12	0.68	KIAA1841	0.45							SUPV3L1	0.43	PSMD1	0.44			ANKRA2	0.63
						RRM1	0.46	GPSM2	0.51	SPATA6	0.47	SHCBP1	0.44					C13orf34	0.48					CCNJ	0.4							MIB1	0.68	NUF2	0.45							POLE2	0.43	SFRS1	0.44			PEX19	0.63
						PRPF8	0.46	NEIL3	0.51	RBM27	0.47	FGFR1OP	0.44					SKA1	0.48					RAD51	0.4							DCP1A	0.68	DNTTIP2	0.45							FANCE	0.43	MCFD2	0.44			CCNI	0.63
						AP1G1	0.46	SEH1L	0.51	ZNF192	0.47	CUL2	0.44					UCHL5	0.48					HSPD1	0.4							RG9MTD2	0.68	KARS	0.45							TRAIP	0.42	HIPK3	0.44			ZFYVE16	0.63
						ZNF641	0.46	GPN1	0.51	C4orf29	0.47	TAB2	0.43					GARS	0.48					SET	0.4							EXOC5	0.68	CDCA3	0.45							DDX50	0.42	SPAST	0.44			MIER3	0.63
						YWHAB	0.46	NCL	0.5	NUDT12	0.47	CDCA2	0.43					XPOT	0.48					C18orf19	0.4							PBRM1	0.68	ZNF286A	0.45							LOC647946	0.42	SLAIN2	0.44			C12orf51	0.63
						HTT	0.46	ESPL1	0.5	PHAX	0.47	TMPO	0.43					ZUFSP	0.48					YTHDF3	0.4							DDX46	0.68	ATP5C1	0.45							EIF4EBP2	0.42	CSNK1G1	0.44			AGGF1	0.63
						UBXN7	0.46	RACGAP1	0.5	ERCC4	0.47	RFC4	0.43					TOPBP1	0.48					TRIP13	0.4							RSBN1L	0.68	TAF11	0.45							SPIN4	0.42	SEC23B	0.44			RG9MTD2	0.63
						FTSJD1	0.46	NUF2	0.5	ALMS1	0.47	FIGNL1	0.43					NAA25	0.48					SASS6	0.4							SEL1L	0.68	CHEK2	0.45							RCC1	0.42	FEM1B	0.44			LOC144438	0.63
						CDC27	0.46	AGFG1	0.5	MEIS3P1	0.47	SMEK2	0.43					GPSM2	0.48					UBQLN1	0.4							MGA	0.68	RPP40	0.45							MYBL2	0.42	EVI5	0.44			GRLF1	0.63
						SEC24B	0.46	CKS1B	0.5	DHFRL1	0.47	WASF1	0.43					2001-01-01	0.48					USP1	0.4							CEP97	0.68	KIF11	0.45							CCDC138	0.42	NSUN3	0.44			C9orf64	0.63
						SYNCRIP	0.46	NIP7	0.5	RNASEL	0.47	GTF3C3	0.43					SCML2	0.48					TPX2	0.4							TGOLN2	0.68	WDR75	0.45							CKS1B	0.42	ATF7IP	0.44			HNRNPH2	0.63
						DDX10	0.46	POLR1A	0.5	KBTBD7	0.47	FAM72A	0.43					PLK4	0.48					GINS1	0.4							NAA30	0.68	ABCE1	0.45							C1orf59	0.42	CEP97	0.44			THAP6	0.63
						USP28	0.46	PRC1	0.5	PEX12	0.47	CEP78	0.43					VTA1	0.48					TIMM17A	0.4							RANBP2	0.68	GDI2	0.45							MCM4	0.42	TGOLN2	0.44			TTC30A	0.63
						RNF168	0.46	NAA50	0.5	RCBTB1	0.47	UTP11L	0.43					PATL1	0.48					LTV1	0.4							MKLN1	0.68	ZC3HC1	0.45							SMC3	0.42	LMBR1	0.44			POLR2A	0.63
						ISG20L2	0.46	TMEM48	0.5	RAB3GAP1	0.47	NUSAP1	0.43					CCDC77	0.48					MTPAP	0.4							MAP4K3	0.68	NFXL1	0.45							SYNCRIP	0.42	RAD23B	0.44			TAB3	0.63
						NMD3	0.46	YWHAQ	0.5	REST	0.47	AGTPBP1	0.43					CORO1C	0.48													PANK3	0.68	ZW10	0.45							DCLRE1C	0.42	MKLN1	0.44			TBC1D5	0.63
						CDK8	0.46	PSMG1	0.5	ZXDA	0.47	SFRS13A	0.43					BMS1	0.48													TM9SF3	0.68	TIGD2	0.45							C1orf112	0.42	PTPN4	0.44			PIK3C2A	0.63
						OSBP	0.46	PDE7A	0.5	DENND5A	0.47	HINT3	0.43					PRKD3	0.48													NBR1	0.68	CCDC14	0.45							MCM5	0.42	GSK3B	0.44			CDC42	0.63
						TARDBP	0.46	ARHGAP11A	0.5	ZNF449	0.47	EPCAM	0.43					ZWILCH	0.48													FAM179B	0.68	C12orf48	0.45							RCC2	0.42	GOLGB1	0.44			COL4A3BP	0.63
						RBAK	0.46	NANP	0.5	SLMAP	0.47	CENPE	0.43					KIF2C	0.48													RFC1	0.68	ZNF3	0.45							AP3M1	0.42	TSTD2	0.44			SRFBP1	0.63
						LNPEP	0.46	CDK8	0.5	C2orf86	0.47	GPR180	0.43					FAM123B	0.48													ATP7A	0.68	POLR1B	0.45							EXOSC2	0.42	GPR107	0.44			THAP5	0.63
						ZRANB3	0.46	TTL	0.5	HNRNPK	0.47	PSAT1	0.43					HMMR	0.48													ITSN2	0.68	KIFC1	0.45							C15orf42	0.42	PDZD8	0.44			MLL5	0.63
						SFRS1	0.46	C5orf34	0.5	PTCD2	0.47	NDUFA9	0.43					SCLT1	0.47													LEPROT	0.68	LRRC8B	0.45							CCNJ	0.42	YIPF5	0.44			KLHL11	0.63
						XPOT	0.46	SMC2	0.5	PLA2G12A	0.47	SFRS1	0.43					DDX21	0.47													VPS13B	0.68	ELAVL1	0.45							TUBA1C	0.42	DDX3X	0.44			AP1AR	0.63
						USP12	0.46	AURKB	0.5	ZNF214	0.47	NAA15	0.43					HUWE1	0.47													ACAP2	0.67	DNAH14	0.45							C3orf37	0.42	KIAA0317	0.44			ZNF141	0.63
						PBRM1	0.46	NAA15	0.5	ARL6	0.47	HDDC2	0.43					CDCA7	0.47													ZBTB38	0.67	FARSB	0.45							USP39	0.42	AP3B1	0.44			ATP7A	0.63
						ATF7IP	0.46	CDCA5	0.5	CBR4	0.47	ME2	0.43					RFC4	0.47													AQR	0.67	TET3	0.45							GTF2H4	0.42	SPCS3	0.44			LMBRD2	0.63
						MGA	0.46	PLCH1	0.5	AKAP10	0.47	ZNF643	0.43					SKA3	0.47													BAZ2A	0.67	IQGAP3	0.45							SASS6	0.42	MRPL30	0.44			RBM47	0.63
						LOC729020	0.46	CCNJ	0.5	PTAR1	0.47	HSP90AA1	0.43					LRRC40	0.47													MBD5	0.67	RAD51AP1	0.45							C10orf119	0.42	ITSN2	0.44			SCRN3	0.63
						RANBP2	0.46	ELAVL1	0.5	HIP1	0.47	FANCB	0.43					EIF2S2	0.47													USP46	0.67	ZWILCH	0.45							TACC3	0.42	ANKRD13C	0.44			MIER1	0.62
						C16orf72	0.46	TOPBP1	0.5	SLAIN2	0.47	ESRP1	0.43					LOC727896	0.47													INO80	0.67	SFRS3	0.45							CBARA1	0.42	ZNF562	0.44			RAB33B	0.62
						DHX9	0.46	FARSB	0.5	SPTLC1	0.47	SASS6	0.43					MMADHC	0.47													AASDH	0.67	MTBP	0.45							ACTL6A	0.42	MIER1	0.43			TMED7	0.62
						PGAM5	0.46	PBK	0.5	CEP97	0.47	UBE2C	0.43					BEND3	0.47													BTBD7	0.67	TCP1	0.44							SHCBP1	0.42	CHD9	0.43			ZC3H14	0.62
						C20orf94	0.46	RAD51	0.5	TNPO1	0.47	ULBP3	0.43					DONSON	0.47													KLHL28	0.67	TMPO	0.44							CCT5	0.42	KIAA0368	0.43			SLC25A24	0.62
						YIPF5	0.46	RAD54B	0.5	FAM13B	0.47	RAD54B	0.43					AGFG1	0.47													AVL9	0.67	RFC4	0.44							BRIX1	0.41	CCDC75	0.43			RBM16	0.62
						RNGTT	0.46	HNRPLL	0.5	WDR35	0.47	YES1	0.43					STRAP	0.47													TGFBRAP1	0.67	DHX57	0.44							CBX2	0.41	ACAP2	0.43			PPP4R2	0.62
						CELF1	0.46	BMS1	0.5	SFRS12	0.47	MPHOSPH10	0.43					HBS1L	0.47													YIPF6	0.67	SLC4A1AP	0.44							SFPQ	0.41	MPHOSPH9	0.43			ZSCAN20	0.62
						KIAA0317	0.46	IQGAP3	0.5	MBLAC2	0.47	NCAPG2	0.43					MPP6	0.47													ZKSCAN1	0.67	ANP32B	0.44							PHF19	0.41	HELZ	0.43			RAB14	0.62
						EXOC6B	0.46	PSMC2	0.5	SRFBP1	0.47	PRPF38A	0.43					TAF11	0.47													TRUB1	0.67	DSCC1	0.44							GLRX3	0.41	ATAD2B	0.43			LASS6	0.62
						MGAT5	0.46	KATNA1	0.5	USP47	0.47	RG9MTD1	0.42					MYO10	0.47													RC3H2	0.67	TRMT11	0.44							POLE3	0.41	SECISBP2L	0.43			ZBTB1	0.62
						GFM1	0.46	PRKX	0.5	RB1	0.47	CCNE2	0.42					PAICS	0.47													IDE	0.67	YRDC	0.44							BEND3	0.41	KRR1	0.43			CDKN2AIP	0.62
						SFRS2IP	0.46	C9orf30	0.49	LYSMD3	0.47	PPP1CB	0.42					CACYBP	0.47													WASL	0.67	WDR77	0.44							ILF2	0.41	ANKIB1	0.43			BCDIN3D	0.62
						UHRF1BP1L	0.46	C1orf96	0.49	DYNC2LI1	0.47	NUP160	0.42					ZNF280C	0.47													SPOPL	0.67	MKI67	0.44							FAF1	0.41	FAM115A	0.43			ZNF678	0.62
						BRWD3	0.46	CDC45	0.49	TMEM167B	0.47	EPM2A	0.42					DNA2	0.47													PPM1B	0.67	ZC3H15	0.44							GAS2L3	0.41	PJA2	0.43			BCLAF1	0.62
						NOLC1	0.46	STARD7	0.49	EXOC6B	0.47	BCLAF1	0.42					MCCC1	0.47													ZNF449	0.67	DONSON	0.44							CKAP2	0.41	OPA1	0.43			ZNF25	0.62
						RNF4	0.45	SENP5	0.49	CRIM1	0.47	OPA1	0.42					STAM	0.47													EP300	0.67	CDK6	0.44							CHAC2	0.41	GNA13	0.43			ZNF24	0.62
						C11orf57	0.45	HUWE1	0.49	NEDD1	0.47	MEMO1	0.42					RAP2A	0.47													FAM175A	0.67	CBFB	0.44							LMNB2	0.41	TRIP11	0.43			FBXO36	0.62
						HEATR5A	0.45	GTF3C2	0.49	SAP30L	0.47	SNRNP200	0.42					POLQ	0.47													FBXL17	0.67	MKI67IP	0.44							MAGOH	0.41	KIAA1430	0.43			ALDH6A1	0.62
						MBTPS2	0.45	HDGF	0.49	VEZF1	0.47	RFC3	0.42					PSAT1	0.47													PLA2G12A	0.67	CHAC2	0.44							GTPBP4	0.41	SCARB2	0.43			ZNF493	0.62
						ZFP106	0.45	C15orf23	0.49	CCDC121	0.47	FAF1	0.42					COX7A2L	0.47													KIAA1712	0.67	PTCD3	0.44							E2F3	0.41	ZNF770	0.43			RAB11FIP2	0.62
						PIK3R4	0.45	KIF5B	0.49	PHF21A	0.47	FAM60A	0.42					DARS	0.47													SERINC3	0.67	AGTPBP1	0.44							PNPT1	0.41	WAPAL	0.43			TMEM57	0.62
						MARCH6	0.45	NUP153	0.49	LOC100132707	0.46	CDCA3	0.42					HSPA8	0.47													FUBP3	0.67	PTPN2	0.44							LIN9	0.41	LANCL1	0.43			MARVELD2	0.62
						SETD7	0.45	CEP78	0.49	CREB1	0.46	TGS1	0.42					KLF11	0.47													HELQ	0.67	MPP6	0.44							TOMM5	0.41	PTCD3	0.43			LANCL1	0.62
						HNRNPR	0.45	ORC6L	0.49	ZNF624	0.46	DCUN1D1	0.42					COQ3	0.47													PPP1R12A	0.67	CDC7	0.44							C13orf34	0.41	ROCK2	0.43			C4orf29	0.62
						ANKRD17	0.45	ATL2	0.49	ITCH	0.46	TMEM48	0.42					MTMR2	0.47													FBXO38	0.67	LOC728640	0.44							PSIP1	0.41	KLHL28	0.43			ZBTB11	0.62
						LIMS1	0.45	OIP5	0.49	ZNF280D	0.46	TAF5	0.42					B3GNT5	0.47													UBE3A	0.67	CPSF4	0.44							TIMM8A	0.41	PAPOLG	0.43			HP1BP3	0.62
						USP46	0.45	MPP6	0.49	EFCAB7	0.46	ZNF280C	0.42					MASTL	0.47													RBM12B	0.67	MEX3C	0.44							ELAVL1	0.41	TRAK2	0.43			TLK1	0.62
						ZNF813	0.45	COMMD2	0.49	TNKS	0.46	FBXO30	0.42					KLRAQ1	0.47													UBA6	0.67	STK38	0.44							MCM8	0.41	ALMS1	0.43			ZNF136	0.62
						MPZL3	0.45	RIPK2	0.49	MOBKL1A	0.46	UBE2T	0.42					PSMD2	0.47													CEP120	0.67	SSRP1	0.44							HAUS6	0.41	AAK1	0.43			DTWD2	0.62
						LRCH3	0.45	CDC20	0.49	ZNF619	0.46	TIPRL	0.42					GMCL1	0.47													GMFB	0.67	FANCA	0.44							PBK	0.41	COG6	0.43			C4orf41	0.62
						ROCK2	0.45	FANCA	0.49	C11orf46	0.46	FAM72B	0.42					SFRS3	0.47													PDP2	0.67	C2orf56	0.44							WHSC1	0.41	SFRS13A	0.43			CLCN3	0.62
						ATP6V0A2	0.45	UBE2T	0.49	APPL1	0.46	KIF20B	0.42					RPF2	0.47													TAB3	0.67	SNHG1	0.44							CNIH2	0.41	TCF12	0.43			RYBP	0.62
						MAN1A2	0.45	MCM7	0.49	STXBP3	0.46	KIF15	0.42					STRN	0.47													FAM13B	0.67	YEATS2	0.44							ANP32E	0.41	ZNF641	0.43			USP37	0.62
						CLCN3	0.45	CASC5	0.49	KIAA2018	0.46	ARID1B	0.42					CCNY	0.46													MORC3	0.67	FAM72B	0.44							CHAF1A	0.41	INVS	0.43			MLL3	0.62
						CENPI	0.45	TTC13	0.49	SLC35A5	0.46	LRP8	0.42					CCT3	0.46													ZBTB37	0.67	ZNF644	0.44							CCDC77	0.41	APAF1	0.43			SNX13	0.62
						AAK1	0.45	RDX	0.49	CCNDBP1	0.46	CENPW	0.42					ATAD2B	0.46													CUL5	0.67	TBPL1	0.44							TFAM	0.41	RFX7	0.43			PWWP2A	0.62
						TTC26	0.45	TYMS	0.49	APH1B	0.46	SSB	0.42					EZH2	0.46													GNPDA2	0.67	XPO5	0.44							DHTKD1	0.41	FAM45B	0.43			ZNF782	0.62
						SMARCC1	0.45	STMN1	0.49	IKZF5	0.46	DCAF13	0.42					TMPO	0.46													TCP11L2	0.67	RSU1	0.44							PRPF38A	0.41	SLC33A1	0.43			CNOT4	0.62
						SFRS13A	0.45	C12orf4	0.49	THUMPD1	0.46	SYNJ2	0.42					CTPS	0.46													YIPF5	0.67	TTC13	0.44							TMEM194A	0.41	ARIH1	0.43			IQCH	0.62
						IREB2	0.45	XPOT	0.49	ANO6	0.46	CENPA	0.42					ASNS	0.46													MSH3	0.67	CKS2	0.44							CTPS	0.4	UBXN7	0.43			ZBTB26	0.62
						ZNF259	0.45	PPP3R1	0.49	MFSD8	0.46	TUBE1	0.42					FAM60A	0.46													FER	0.67	TOMM5	0.44							GPR19	0.4	RBM45	0.43			STX12	0.62
						SNX2	0.45	BTF3L4	0.49	TTC26	0.46	SMC2	0.42					NIP7	0.46													ALS2CR8	0.67	TMEM206	0.44							CCDC18	0.4	RC3H2	0.43			PPM1A	0.62
						SERINC5	0.45	SFRS15	0.49	ZNF225	0.46	FAM64A	0.42					URB2	0.46													NCOA2	0.67	DKC1	0.44							DNMT3A	0.4	PPIP5K2	0.43			FAM175A	0.62
						MARS	0.45	LYAR	0.49	KIAA1279	0.46	INCENP	0.42					KIF11	0.46													ZNF585B	0.67	SHFM1	0.44							TEX10	0.4	ZMPSTE24	0.43			HNRNPK	0.62
						LARS2	0.45	ATP11C	0.49	SNX2	0.46	TPI1	0.42					CHCHD3	0.46													CLINT1	0.67	ZFR	0.44							RFC3	0.4	WASL	0.43			LRRFIP1	0.62
						UTP20	0.45	KDM1A	0.49	SF3B1	0.46	HSPA8	0.42					DCUN1D1	0.46													PAFAH1B2	0.67	AURKB	0.44							IQCB1	0.4	CNOT4	0.43			RNF41	0.62
						SMC3	0.45	PGAM5	0.49	DPP8	0.46	TIPIN	0.42					TIPRL	0.46													SLC30A6	0.67	XPOT	0.44							UPF3B	0.4	PNPLA8	0.43			PLEKHA3	0.62
						ZNF468	0.45	QSER1	0.49	TCTN2	0.46	CCNJ	0.42					AFG3L2	0.46													SCRN3	0.67	SF3B14	0.44							FANCL	0.4	NCBP1	0.43			WDR36	0.62
						RBM45	0.45	MPHOSPH10	0.49	TMF1	0.46	PSMB2	0.42					HSPC159	0.46													REL	0.67	CLCN5	0.44							CHCHD3	0.4	FAM114A1	0.43			MIB1	0.62
						MTIF2	0.45	SFRS3	0.49	KIAA1704	0.46	RAD51	0.42					LARP4B	0.46													DENND4C	0.67	GPSM2	0.44							MRPL3	0.4	ZNF791	0.43			ZNF181	0.62
						ESYT1	0.45	CCDC150	0.49	RANBP6	0.46	INTS8	0.42					TULP3	0.46													PARD3B	0.67	CKAP2L	0.44							CASP2	0.4	DNAJC13	0.43			RTF1	0.62
						SNX6	0.45	KIAA1804	0.49	KIAA1632	0.46	RAD54L	0.42					FBXO11	0.46													STRN	0.67	DEPDC1B	0.44							ANLN	0.4	EP300	0.43			SON	0.62
						NIPA2	0.45	ZNF146	0.48	PDCD6IP	0.46	USP1	0.42					PAQR3	0.46													CHD8	0.66	MSL3	0.44							ARL6IP6	0.4	RBAK	0.43			TOR1AIP1	0.62
						HLCS	0.45	DNAJC9	0.48	SMG1	0.46	C13orf23	0.42					C12orf48	0.46													MIER1	0.66	PLK4	0.44							FANCA	0.4	ATRX	0.43			C10orf118	0.62
						RPE	0.45	LMNB1	0.48	UBR1	0.46	MEX3A	0.42					RPE	0.46													FPGT	0.66	PGAM5	0.44							MTHFD2	0.4	ZRANB3	0.43			SRRM2	0.62
						MFN1	0.45	ASNS	0.48	KIDINS220	0.46	ZNF292	0.42					SSB	0.46													SOCS4	0.66	C13orf23	0.44							PRIM1	0.4	PHC3	0.43			PCYOX1	0.62
						C5orf24	0.45	C10orf18	0.48	RBM45	0.46	FAM123B	0.42					DKC1	0.46													RGPD3	0.66	ARHGAP21	0.44							CDCA4	0.4	SSR3	0.43			RGPD4	0.62
						ZNF81	0.45	HMGN4	0.48	PPIP5K2	0.46	MTPAP	0.42					PRPF40A	0.46													NEK4	0.66	CCDC77	0.44							SSB	0.4	DENND4A	0.43			ZMYND11	0.62
						PNO1	0.45	EIF2C3	0.48	ZBTB26	0.46	PPIL1	0.41					CDC123	0.46													WDFY1	0.66	SR140	0.44							SFRS1	0.4	GTF3C4	0.43			CEP120	0.62
						NUDCD1	0.45	TRMT11	0.48	C14orf135	0.46	ZNF146	0.41					FAM64A	0.46													ZBTB1	0.66	NAE1	0.44							C12orf32	0.4	RBM18	0.43			MKLN1	0.62
						UBQLN2	0.45	SPC25	0.48	CRBN	0.46	AKIRIN1	0.41					TRA2B	0.46													SECISBP2L	0.66	ADAM17	0.44							C9orf40	0.4	TMEM106B	0.43			C16orf72	0.62
						CYB5R4	0.45	CHORDC1	0.48	ZNF791	0.46	CCT3	0.41					SERTAD2	0.46													ANKRD17	0.66	C7orf64	0.44							COQ3	0.4	ATAD1	0.43			ZNF720	0.62
						EIF3A	0.45	ABCE1	0.48	ALKBH8	0.46	NCL	0.41					ME2	0.46													UBE2K	0.66	PLK1	0.44							RPIA	0.4	OTUD4	0.43			MORC3	0.62
						RNF160	0.45	CDC7	0.48	UEVLD	0.46	UPF2	0.41					TBC1D7	0.46													PUM2	0.66	PCGF6	0.44							SNRPC	0.4	YME1L1	0.43			ELMOD2	0.62
						XRCC5	0.45	HEATR1	0.48	C3orf38	0.46	STARD7	0.41					WDHD1	0.46													USO1	0.66	SNRPD1	0.44							POLR3A	0.4	SON	0.43			ZBTB37	0.62
						ADNP2	0.45	GNL3L	0.48	PXK	0.46	ATP2C1	0.41					KDM3A	0.46													TMTC3	0.66	PRKX	0.44							AKIRIN2	0.4	LOC144438	0.43			RABL3	0.62
						FAF2	0.45	CHCHD3	0.48	ZNF287	0.46	KIAA1524	0.41					AMD1	0.46													VPS13A	0.66	BUB1B	0.44							RRP1B	0.4	YLPM1	0.43			ANGEL2	0.62
						ABCB7	0.45	AHCTF1	0.48	PRDM5	0.46	CDCA7	0.41					SRP72	0.46													C16orf52	0.66	C16orf61	0.44							ISY1	0.4	CTAGE5	0.43			C20orf94	0.62
						SNX19	0.45	CKS2	0.48	DYNLT3	0.46	GLRX3	0.41					PWP1	0.46													ZNF192	0.66	RG9MTD1	0.43							DHX9	0.4	SRP72	0.43			RLIM	0.62
						ATR	0.45	POLR1B	0.48	ZNF445	0.46	CKAP5	0.41					AKIRIN2	0.46													TLK1	0.66	SENP5	0.43							WDR12	0.4	CDK17	0.43			CELF1	0.62
						PARG	0.45	SSB	0.48	KIAA1712	0.46	GNL2	0.41					SEH1L	0.46													KIAA1632	0.66	SFPQ	0.43							FAM149B1	0.4	C1orf58	0.43			AHCYL1	0.62
						MKLN1	0.45	NEK2	0.48	SERINC3	0.46	RTKN2	0.41					UBQLN1	0.46													CDC27	0.66	NUP93	0.43							ATAD2	0.4	TUBGCP4	0.43			ZNF430	0.62
						PANK3	0.45	SMG5	0.48	PHC3	0.46	PAIP1	0.41					RAD18	0.46													PRMT10	0.66	ANKIB1	0.43							CCDC150	0.4	ZMYM4	0.43			MARCH8	0.62
						BRCA2	0.45	ZFR	0.48	GABPA	0.46	SMNDC1	0.41					TFAM	0.46													PTPN11	0.66	ZCCHC11	0.43									RSPRY1	0.43			MTOR	0.62
						TUBGCP4	0.45	FAM64A	0.48	ZNF429	0.46	AGFG1	0.41					TRDMT1	0.46													UBN2	0.66	SLC35F2	0.43									ATG12	0.43			GBF1	0.62
						PWP1	0.45	TRA2B	0.48	DUSP19	0.46	ILF2	0.41					KATNA1	0.46													EXOC1	0.66	C15orf23	0.43									CPSF2	0.43			ZNF568	0.61
						METAP2	0.45	TIPIN	0.48	NDFIP1	0.46	MYBL2	0.41					C6orf150	0.46													ZCCHC4	0.66	ILF2	0.43									LOC729082	0.43			CREB1	0.61
						UTP15	0.45	TUBA1C	0.48	DIXDC1	0.46	ZNF93	0.41					PHF6	0.46													PLEKHA3	0.66	ABI1	0.43									GNPDA2	0.43			SFMBT1	0.61
						ZNF473	0.45	MTMR2	0.48	MCFD2	0.46	GMNN	0.41					SUMO1	0.45													ZNF518A	0.66	ZNF93	0.43									SLC30A5	0.43			LYRM7	0.61
						ZNF765	0.45	CCNB1	0.48	KTELC1	0.46	POLR1A	0.41					USP6NL	0.45													TAF1	0.66	SF3A3	0.43									GFPT1	0.43			TBC1D19	0.61
						SRFBP1	0.45	BRCA2	0.48	RNF20	0.46	RINT1	0.41					TTLL4	0.45													ATAD1	0.66	MAGOHB	0.43									LIN54	0.43			TNKS	0.61
						AP3B1	0.45	EML4	0.48	ERLEC1	0.46	CHD7	0.41					RG9MTD1	0.45													ZNF827	0.66	CCT4	0.43									MGAT5	0.43			FBXW11	0.61
						PSMD2	0.45	PDIA6	0.48	SPIN1	0.46	TAF11	0.41					FAM161A	0.45													USP9X	0.66	COMMD2	0.43									FBXW2	0.43			TBCK	0.61
						EYA3	0.45	DOCK7	0.48	RSBN1L	0.46	ABCE1	0.41					SEPHS1	0.45													NSUN3	0.66	MRPL3	0.43									PPP1CC	0.43			MBD5	0.61
						DHX33	0.45	PEX13	0.48	C4orf3	0.46	PPAT	0.41					MTHFD1L	0.45													ANKFY1	0.66	TDG	0.43									AFF4	0.43			INO80D	0.61
						M6PR	0.45	CUL1	0.48	FAM73A	0.46	WSB2	0.41					NCL	0.45													C1orf58	0.66	PL-5283	0.43									ITGAV	0.43			SLC25A40	0.61
						ZNF562	0.45	C11orf82	0.48	CDK17	0.46	C6orf182	0.41					MAPK14	0.45													NF1	0.66	METTL4	0.43									CAPRIN1	0.43			GRINL1A	0.61
						USP38	0.44	FANCI	0.48	ARMC9	0.46	IARS	0.41					KPNA2	0.45													MYO9A	0.66	CACYBP	0.43									FNDC3A	0.43			GTF2A1	0.61
						TM9SF2	0.44	C13orf23	0.48	C16orf72	0.46	NFXL1	0.41					OPA1	0.45													PDIK1L	0.66	VRK1	0.43									PAFAH1B2	0.43			C16orf52	0.61
						STARD7	0.44	CCDC77	0.48	SEC24D	0.46	GOPC	0.41					DNMT3A	0.45													SFRS12	0.66	BIRC2	0.43									SEC23IP	0.42			FOXA1	0.61
						EFTUD2	0.44	ANAPC1	0.48	PCNX	0.46	CASC5	0.41					YWHAG	0.45													CELF1	0.66	PPRC1	0.43									ASNSD1	0.42			SCAMP1	0.61
						ATP2C1	0.44	SOS1	0.48	BBS2	0.46	CDK1	0.41					SF3A3	0.45													RUNDC2A	0.66	TIPRL	0.43									EIF4E	0.42			ATF7	0.61
						NUP50	0.44	ACTL6A	0.48	RLIM	0.46	STMN1	0.41					FOXN2	0.45													ATF1	0.66	RFC2	0.43									HEATR5A	0.42			KCTD18	0.61
						POLR2D	0.44	HMMR	0.48	AP3B1	0.46	RPE	0.41					TGS1	0.45													TMEM33	0.66	HSPC159	0.43									UBE2H	0.42			MON2	0.61
						TSR1	0.44	NOLC1	0.48	AHCYL1	0.46	TTL	0.41					CIRH1A	0.45													AP3B1	0.66	C7orf60	0.43									TMOD3	0.42			ZNF41	0.61
						SETX	0.44	BRIX1	0.47	YPEL5	0.46	NEK2	0.41					SMARCC1	0.45													NSD1	0.66	SCHIP1	0.43									STAG2	0.42			ZNF627	0.61
						MFSD9	0.44	CENPQ	0.47	ZNF430	0.46	DKC1	0.41					GNAI3	0.45													ZNF430	0.66	DEK	0.43									COG5	0.42			SRCAP	0.61
						TRIM25	0.44	DCUN1D5	0.47	RUFY2	0.46	CASP8AP2	0.41					SFRS13A	0.45													RCHY1	0.66	SFRS7	0.43									C9orf5	0.42			PRMT10	0.61
						RACGAP1	0.44	ARHGAP11B	0.47	ZNF189	0.46	TBC1D7	0.41					CDC7	0.45													ZNF699	0.66	INCENP	0.43									DHX36	0.42			ZNF143	0.61
						KDM5A	0.44	GLRX3	0.47	SFRS2IP	0.46	ELAVL1	0.41					MRPL3	0.45													CNST	0.66	GARS	0.43									FAM63B	0.42			GTF2I	0.61
						C10orf46	0.44	RTKN2	0.47	SIN3A	0.46	NOL10	0.41					MRS2	0.45													MBTPS2	0.65	C12orf4	0.43									BBS7	0.42			BTRC	0.61
						NUP153	0.44	RBM15	0.47	ZNF621	0.46	ZNF124	0.41					KHDRBS1	0.45													CCDC75	0.65	TIPIN	0.43									SLC35A5	0.42			EPC1	0.61
						GAS2L3	0.44	LOC727896	0.47	SCRN3	0.46	PDCD10	0.41					MRPS9	0.45													HAUS3	0.65	NAA15	0.43									PGGT1B	0.42			CRBN	0.61
						RAPGEF6	0.44	ZNF286A	0.47	APBB2	0.45	RPIA	0.41					CENPE	0.45													PRKAR2A	0.65	PPP3R1	0.43									PUM2	0.42			FCHO2	0.61
						XPO6	0.44	GMNN	0.47	CTDSP2	0.45	SFRS15	0.41					PDE7A	0.45													RBL2	0.65	SFRS15	0.43									USP46	0.42			KDM6A	0.61
						ERCC4	0.44	NUSAP1	0.47	ERBB2IP	0.45	WDHD1	0.41					ARHGAP11A	0.45													SLU7	0.65	MTMR2	0.43									AFTPH	0.42			C4orf34	0.61
						PPTC7	0.44	TCERG1	0.47	KIAA0831	0.45	MTMR2	0.41					C1orf112	0.45													ZNF619	0.65	DOCK7	0.43									PPIG	0.42			SMARCAD1	0.61
						GRSF1	0.44	TGS1	0.47	CEP63	0.45	DOCK7	0.41					KIN	0.45													C10orf12	0.65	BAIAP2L1	0.43									ZC3HAV1L	0.42			PIGV	0.61
						PPAT	0.44	PLAA	0.47	PCNP	0.45	HECA	0.41					STMN1	0.45													ATP6V1A	0.65	B3GNT5	0.43									RP2	0.42			RNF103	0.61
						KBTBD7	0.44	HELLS	0.47	UNC50	0.45	VBP1	0.41					C5orf34	0.45													BBX	0.65	NEIL3	0.43									PLDN	0.42			ZNF518A	0.61
						CNOT6	0.44	CASP2	0.47	RGPD3	0.45	SEH1L	0.41					CENPN	0.45													NAPEPLD	0.65	ZNF131	0.43									BPTF	0.42			UBXN10	0.61
						NOC3L	0.44	ISG20L2	0.47	KLF3	0.45	GTPBP8	0.41					ZNF184	0.45													KIAA1012	0.65	BMS1	0.43									TOP1	0.42			OMA1	0.61
						VPS53	0.44	CAD	0.47	PIK3C3	0.45	PGAM5	0.41					WDR5	0.45													DTWD2	0.65	ZNF354A	0.43									MANEA	0.42			LATS1	0.61
						COPB2	0.44	TULP3	0.47	TCTN1	0.45	GPN1	0.41					PSMD1	0.45													DCTN4	0.65	KATNA1	0.43									RAPGEF6	0.42			ZNF555	0.61
						PTPLB	0.44	BAZ1B	0.47	ZBTB6	0.45	CCDC90A	0.41					PLCH1	0.45													MOBKL1B	0.65	HMMR	0.43									LUZP6	0.42			SPTLC1	0.61
						ZNF143	0.44	RAP2A	0.47	TLR3	0.45	RBL1	0.41					ELAVL1	0.45													KIAA1143	0.65	C1orf96	0.42									MTMR6	0.42			FEM1B	0.61
						GTF2I	0.44	SFRS7	0.47	C12orf72	0.45	UMPS	0.41					MTCH2	0.45													ZNF721	0.65	CWC22	0.42									FAM160B1	0.42			SPIN1	0.61
						FAM118B	0.44	LRRC8B	0.47	FAM116A	0.45	TRDMT1	0.41					EPRS	0.45													PPTC7	0.65	STARD7	0.42									DTWD2	0.42			CYP20A1	0.61
						CASC5	0.44	MCM8	0.47	MAP9	0.45	PGK1	0.41					RBM17	0.45													CCDC111	0.65	GLRX3	0.42									C5orf51	0.42			MGA	0.61
						ESF1	0.44	PSMB2	0.47	ZNF561	0.45	C6orf150	0.41					DEPDC1B	0.45													SF3B1	0.65	SMEK2	0.42									SH3GLB1	0.42			CEP97	0.61
						FAM10A4	0.44	ANKRD36BP1	0.47	NAPEPLD	0.45	PCNA	0.41					FAM105B	0.45													IPO7	0.65	SLC35B4	0.42									DCUN1D1	0.42			YLPM1	0.61
						RDX	0.44	NAA25	0.47	MTMR10	0.45	USP6NL	0.4					TRIP13	0.45													EPB41L5	0.65	RTKN2	0.42									MON2	0.42			MED13L	0.61
						DDI2	0.44	TUBB	0.47	PLDN	0.45	C1orf96	0.4					CCDC90A	0.45													PDE12	0.65	FAM72A	0.42									GPD2	0.42			LIMD1	0.61
						UBN1	0.44	TRMT6	0.47	SCAMP1	0.45	C12orf11	0.4					CENPF	0.45													UBXN7	0.65	AGFG1	0.42									TMF1	0.42			C1orf58	0.61
						PRDM10	0.44	PHYH	0.47	ZNF654	0.45	SCLT1	0.4					GINS1	0.45													VEZT	0.65	GAS2L3	0.42									ZNF664	0.42			QRICH1	0.61
						ATRX	0.44	CDK2	0.47	RAPGEF6	0.45	CDC45	0.4					UMPS	0.45													PWWP2A	0.65	ZC3HAV1L	0.42									METTL14	0.42			TRIM4	0.61
						SERINC3	0.44	ZNF670	0.47	XPC	0.45	MTO1	0.4					DNM1L	0.45													ZYG11B	0.65	IQCG	0.42									KIDINS220	0.42			DBT	0.61
						MRPL19	0.44	MFHAS1	0.47	NFE2L2	0.45	NONO	0.4					NCAPG2	0.45													VPS13C	0.65	IQCB1	0.42									SEC62	0.42			NR2C2	0.61
						PAFAH1B1	0.44	RNGTT	0.47	C5orf51	0.45	HACE1	0.4					C6orf106	0.45													KDM6A	0.65	CEP78	0.42									NMD3	0.42			SLC35E2	0.61
						POLA1	0.44	RAD18	0.47	SOCS5	0.45	CHAF1B	0.4					KIAA1804	0.45													ELF1	0.65	ZNF398	0.42									FBXO11	0.42			EYA3	0.61
						LATS1	0.44	AURKA	0.47	TTC33	0.45	FUCA2	0.4					C12orf11	0.44													ZSCAN29	0.65	HMGA1	0.42									DDX18	0.42			TMEM167B	0.61
						RSC1A1	0.44	SNRPG	0.47	KIAA1143	0.45	FAM111B	0.4					LMNB1	0.44													PRPF40A	0.65	LUZP6	0.42									IFNAR1	0.42			MAP3K2	0.61
						OTUD4	0.44	TFAM	0.47	USP37	0.45	RBM28	0.4					BRMS1L	0.44													CDC73	0.65	POLR1A	0.42									HNRNPK	0.42			LOC100190986	0.61
						C12orf4	0.44	SR140	0.47	MTX3	0.45	SPC25	0.4					NONO	0.44													PUM1	0.65	KIAA1731	0.42									ZBTB41	0.42			CASC4	0.6
						PEX26	0.44	NAE1	0.47	JAK1	0.45	FYTTD1	0.4					MRPL33	0.44													DMXL1	0.65	RFWD2	0.42									NIPA2	0.42			KIAA0368	0.6
						RAB3GAP2	0.44	MEX3A	0.47	DNAJC24	0.45	SF3A3	0.4					IFRD1	0.44													PAPD4	0.65	FANCL	0.42									CS	0.42			FARP2	0.6
						CAMSAP1L1	0.44	MTAP	0.47	UBXN4	0.45	GTF2H5	0.4					CEBPG	0.44													RAB3GAP2	0.65	LRPPRC	0.42									ZNF609	0.42			NEK9	0.6
						MFAP1	0.44	C6orf106	0.47	SPG11	0.45	URB2	0.4					WAC	0.44													DNAJC27	0.65	TMEM170A	0.42									RNF103	0.42			ZNF434	0.6
						RNF20	0.44	NUP93	0.46	WDR7	0.45	PTPN12	0.4					RARS2	0.44													USP12	0.65	EPCAM	0.42									AKAP10	0.42			PRKAR2A	0.6
						NSUN3	0.44	NUS1	0.46	ZNF396	0.45	USP16	0.4					C15orf23	0.44													NEK7	0.65	PSMG1	0.42									LATS1	0.42			METT5D1	0.6
						CEP97	0.44	DHX57	0.46	CNOT4	0.45	TEX261	0.4					ASCC3	0.44													PCYOX1	0.65	RNF8	0.42									EDEM1	0.42			KIAA1328	0.6
						TRIM44	0.44	CEP76	0.46	VPS39	0.45	RIPK2	0.4					CKS1B	0.44													TJP1	0.65	MTHFD2	0.42									RSC1A1	0.42			SETX	0.6
						TRRAP	0.44	CEBPG	0.46	EPC1	0.45	CHCHD3	0.4					MKI67IP	0.44													RGPD4	0.65	UTP14A	0.42									C9orf80	0.42			RALGPS1	0.6
						LMBR1	0.44	THNSL1	0.46	CLOCK	0.45	HIVEP2	0.4					PARD3	0.44													LCORL	0.65	KRIT1	0.42									ARID4B	0.42			ZNF717	0.6
						GMFB	0.44	CIT	0.46	ZYG11B	0.45	E2F3	0.4					CNOT1	0.44													THRAP3	0.65	TULP3	0.42									ZNF12	0.42			INO80	0.6
						XPO4	0.44	CHAF1B	0.46	TADA2B	0.45	CHRNA5	0.4					OIP5	0.44													VPRBP	0.65	CBLL1	0.42									MIB1	0.42			FBXO8	0.6
						ZMYM4	0.44	SMEK2	0.46	FCHO2	0.45	C6orf62	0.4					HEATR1	0.44													MYSM1	0.65	MAD2L1	0.42									ZNF484	0.42			MTMR10	0.6
						TM9SF3	0.44	CCDC18	0.46	SEC22C	0.45	YARS	0.4					GNL3L	0.44													TUBGCP4	0.65	TTL	0.42									PPP3R1	0.42			MAPKSP1	0.6
						RAB10	0.44	ZC3H15	0.46	WDR44	0.45	C5orf22	0.4					NLN	0.44													UTP15	0.65	KIF18B	0.42									CAMSAP1L1	0.42			MGEA5	0.6
						NRD1	0.44	MYBL2	0.46	ZFYVE16	0.45	NUP54	0.4					TDG	0.44													LRRC58	0.65	ZNF498	0.42									NEK7	0.42			ZNF192	0.6
						GPR107	0.44	CEP152	0.46	LRCH1	0.45	LARP4B	0.4					RANBP1	0.44													DBT	0.65	TUBA1C	0.42									DDX46	0.42			GSTCD	0.6
						FAM98B	0.44	UTP11L	0.46	RNF41	0.45	POLR2B	0.4					DDX10	0.44													NCKAP1	0.65	TCOF1	0.42									ARID4A	0.42			PHAX	0.6
						NFATC3	0.44	FANCC	0.46	MIER3	0.45	PAQR3	0.4					RNF8	0.44													SLC30A5	0.65	PSMB2	0.42									VPS24	0.42			SHQ1	0.6
						TFAM	0.44	SF3A3	0.46	PIGV	0.45	TARDBP	0.4					CASC5	0.44													KIAA0430	0.65	CALU	0.42									PTENP1	0.42			C5orf51	0.6
						RFC1	0.44	ATP6V0A2	0.46	ZSCAN29	0.45	DDX19A	0.4					EEF1E1	0.44													RBM43	0.65	ZNF273	0.42									FAM120A	0.42			APPL2	0.6
						ZNF207	0.44	EIF2AK2	0.46	ZNF12	0.45	MAPK6	0.4					TMEM17	0.44													KIAA1267	0.65	SMC5	0.42									XPO4	0.42			IFT88	0.6
						TAF2	0.44	TAF11	0.46	GTF2H3	0.45	SFRS7	0.4					DLD	0.44													TBCEL	0.65	NAA25	0.42									XIAP	0.42			RABEP1	0.6
						VPS41	0.44	CIRH1A	0.46	MIB1	0.45	CDC123	0.4					C2orf86	0.44													RB1	0.65	TRMT6	0.42									KIAA0776	0.42			KBTBD7	0.6
						AFF4	0.44	NCK1	0.46	CLN5	0.45	SEC63	0.4					TARDBP	0.44													MLL5	0.65	PWP1	0.42									COL4A3BP	0.42			UBXN4	0.6
						ADAM10	0.44	ZNF567	0.46	ATAD1	0.45	C12orf32	0.4					XRCC2	0.44													RUFY2	0.65	SFT2D2	0.42									PKN2	0.42			TSC1	0.6
						PGM2	0.44	MOBKL1B	0.46	SON	0.45	C15orf42	0.4					TPI1	0.44													ZNF621	0.65	MED8	0.42									FBXO21	0.42			RBM45	0.6
						C22orf30	0.44	DIAPH2	0.46	UBQLN2	0.45	HSPA4L	0.4					YME1L1	0.44													KIAA0368	0.64	PEX13	0.42									MGAT2	0.42			ZNF396	0.6
						PHF6	0.44	RPP40	0.46	C9orf129	0.45	DENR	0.4					MCFD2	0.44													EPC2	0.64	ODF2L	0.42									RBM43	0.42			KIAA1598	0.6
						KIAA1826	0.44	TEX261	0.46	HMG20A	0.45	NAA25	0.4					TUBA1C	0.44													TBC1D15	0.64	C11orf82	0.42									TTC37	0.42			CD46	0.6
						ATF6	0.44	ZNF259	0.46	IKZF4	0.45	GPSM2	0.4					LSM2	0.44													NEDD4	0.64	TMEM39A	0.42									MUDENG	0.42			EP300	0.6
						DDB1	0.43	SLC5A6	0.46	SP3	0.45	2001-01-01	0.4					ERGIC2	0.44													MTMR9	0.64	ACTR3B	0.42									ABI2	0.42			ELF1	0.6
						CEP350	0.43	TDG	0.46	DCAF17	0.45	ZNF695	0.4					DNAH14	0.44													MOBKL1A	0.64	SMYD2	0.42									THAP5	0.42			INTU	0.6
						GRPEL2	0.43	PPAT	0.46	KIAA0562	0.45	BRCA2	0.4					PDCD10	0.44													MAP9	0.64	MED30	0.42									VKORC1L1	0.42			ASB8	0.6
						PPID	0.43	METTL4	0.46	ZNF441	0.45	CMAS	0.4					PDK1	0.44													ANKIB1	0.64	UBAP2L	0.42									LEPROT	0.42			ZSCAN29	0.6
						KIAA0368	0.43	CACYBP	0.46	KIAA1107	0.45	ZNF473	0.4					FMNL2	0.44													KIAA0586	0.64	NT5C2	0.42									REL	0.42			CREBL2	0.6
						EIF4E	0.43	CHRNA5	0.46	FAF2	0.45	SCML2	0.4					RMND5A	0.44													ANKHD1	0.64	CCDC58	0.42									RNF4	0.41			PIGN	0.6
						ABHD5	0.43	NOC3L	0.46	ARID4A	0.45	USP10	0.4					BRCA2	0.44													ATF2	0.64	MTHFD1L	0.41									ERBB2IP	0.41			ARID4B	0.6
						EIF3J	0.43	TMEM170A	0.46	YLPM1	0.45	TMEM65	0.4					PPM1G	0.44													KBTBD4	0.64	UQCRH	0.41									ISCA1	0.41			HIP1	0.6
						ACAP2	0.43	SMAP1	0.46	BDP1	0.45	UBE2V2	0.4					NRD1	0.44													STT3B	0.64	MALT1	0.41									LCLAT1	0.41			LRIG2	0.6
						FBXL4	0.43	DDX10	0.46	MKLN1	0.45	KPNA3	0.4					RIF1	0.44													KIF5B	0.64	ATAD2B	0.41									CWC22	0.41			PIKFYVE	0.6
						EEA1	0.43	NFXL1	0.46	ZDHHC17	0.45	RHEB	0.4					DHX9	0.44													CHUK	0.64	CPSF3	0.41									MBTPS2	0.41			DIXDC1	0.6
						ARMC8	0.43	AFG3L2	0.46	APOOL	0.45	IMMT	0.4					PGAM5	0.44													PLDN	0.64	NUP160	0.41									KLHL20	0.41			HIPK3	0.6
						TMX1	0.43	CDK1	0.46	CYP4V2	0.45	BMS1	0.4					MLLT10	0.44													ZNF844	0.64	CEBPG	0.41									TBC1D8B	0.41			DCAF17	0.6
						VANGL1	0.43	PAQR3	0.46	PIK3C2A	0.45	ADAM17	0.4					KPNA3	0.44													GNAQ	0.64	HMGN4	0.41									ZFP106	0.41			EVI5	0.6
						PHTF2	0.43	POLR3G	0.46	DBT	0.45	PPPDE1	0.4					MAPRE1	0.44													LANCL1	0.64	MYBL2	0.41									EXOC8	0.41			RNF20	0.6
						WAC	0.43	ABCF1	0.46	CCNT2	0.45	PSMC2	0.4					RAD54B	0.44													ACTR8	0.64	CKS1B	0.41									CAPZA1	0.41			RAB27B	0.6
						RAB2A	0.43	TTF2	0.46	KRBA2	0.45	ATP13A3	0.4					C10orf119	0.44													PLEKHB2	0.64	THOC1	0.41									MARCH6	0.41			DDX46	0.6
						TRIP11	0.43	GARS	0.46	PKN2	0.45	REV3L	0.4					PGK1	0.44													PEX1	0.64	DDX55	0.41									ERN1	0.41			FAM193A	0.6
						SLC25A40	0.43	PSIP1	0.46	YIPF5	0.45	MTBP	0.4					PFN2	0.44													RASEF	0.64	HDAC2	0.41									ZNF678	0.41			VPRBP	0.6
						SMG7	0.43	FRMD4A	0.46	DDX3X	0.45	NOLC1	0.4					SNRPD1	0.44													IBTK	0.64	CEP152	0.41									PAK2	0.41			HNRNPU	0.6
						MATR3	0.43	LOC221710	0.46	CTR9	0.45							RPA1	0.44													KIF2A	0.64	ATP6V0A2	0.41									POLK	0.41			UTP15	0.6
						MRE11A	0.43	REPS1	0.46	RCHY1	0.45							PRPF38A	0.44													MLL3	0.64	C13orf27	0.41									TTC21B	0.41			BMPR2	0.6
						C2orf49	0.43	VPS54	0.46	FAM179B	0.45							KIAA0947	0.44													TTC30B	0.64	OIP5	0.41									UBE2D3	0.41			CUL5	0.6
						TMCO7	0.43	SF3B3	0.46	AZI2	0.45							CBX2	0.43													RBM26	0.64	ATP5J2	0.41									KIAA1109	0.41			OTUD7B	0.6
						CUL3	0.43	KLF11	0.46	EPM2AIP1	0.45							CCDC75	0.43													FAM178A	0.64	NRBF2	0.41									ACVR1	0.41			CYB5RL	0.6
						CDC23	0.43	BLM	0.46	MARCH8	0.45							MTO1	0.43													C5orf15	0.64	PLAA	0.41									SMG7	0.41			ZNF37A	0.6
						GNAI3	0.43	ABCF2	0.46	ITSN2	0.45							TOMM70A	0.43													C11orf58	0.64	SNRPA1	0.41									INO80	0.41			AP3B1	0.6
						MAGT1	0.43	PWP1	0.46	ZNF236	0.45							CDCA2	0.43													C14orf135	0.64	QTRTD1	0.41									PHIP	0.41			RUNDC1	0.6
						USP37	0.43	NRD1	0.46	ZNF45	0.45							KDM2B	0.43													CRBN	0.64	UBE2T	0.41									CAB39	0.41			SRRM1	0.6
						NAA35	0.43	RIF1	0.46	PARD3B	0.45							ASF1A	0.43													FAM114A1	0.64	TMEM123	0.41									CRK	0.41			CTR9	0.6
						TNPO3	0.43	DHX9	0.46	CNST	0.45							SMC1A	0.43													CCNI	0.64	ARHGAP11A	0.41									CSNK2A1P	0.41			NHLRC2	0.6
						TMED7-TICAM2	0.43	DUSP11	0.46	SLC10A7	0.44							CEP76	0.43													CPEB3	0.64	STAM	0.41									KCTD18	0.41			FBXW2	0.6
						GDI2	0.43	C10orf119	0.46	CHD8	0.44							CHAF1B	0.43													IFNAR1	0.64	THUMPD2	0.41									LARP1	0.41			GOLGA1	0.6
						DPP8	0.43	DNM1L	0.46	SLC25A24	0.44							APLF	0.43													LRRFIP1	0.64	UQCRHL	0.41									MOBKL3	0.41			ZBTB43	0.6
						PDE12	0.43	C4orf46	0.46	ZNF594	0.44							POLE3	0.43													ZFYVE16	0.64	STMN1	0.41									UHRF1BP1	0.41			ROCK1	0.6
						ZNF41	0.43	MED30	0.46	PPP4R2	0.44							TRMT11	0.43													ARID4B	0.64	C6orf167	0.41									MLH3	0.41			UHRF1BP1L	0.6
						RBM26	0.43	SHCBP1	0.46	TBC1D15	0.44							TXNL4B	0.43													C9orf129	0.64	RAP2A	0.41									KBTBD7	0.41			PAFAH1B2	0.6
						SMG1	0.43	PHF6	0.46	HAUS3	0.44							UCK2	0.43													DHX8	0.64	NEK2	0.41									TTC30B	0.41			RALGAPA1	0.6
						METTL14	0.43	FANCE	0.46	EEA1	0.44							RFC3	0.43													ZNF573	0.64	ACTR3	0.41									PWWP2A	0.41			CCDC121	0.6
						STAM	0.43	RG9MTD1	0.45	FYCO1	0.44							MCM3	0.43													MLL2	0.64	SMG5	0.41									C1orf9	0.41			KIAA1310	0.6
						PRRC1	0.43	CENPJ	0.45	RBL2	0.44							CDCA3	0.43													DCAF17	0.64	FBXO45	0.41									GOLGA2	0.41			TNKS2	0.59
						RAN	0.43	AKIRIN1	0.45	MTMR9	0.44							ABI1	0.43													SPTLC1	0.64	ZNF326	0.41									NIF3L1	0.41			ZNF624	0.59
						SMCR7L	0.43	FANCD2	0.45	KIAA1737	0.44							DNAJC2	0.43													PDPK1	0.64	POM121	0.41									FAM178A	0.41			SEPT2	0.59
						GXYLT1	0.43	DLAT	0.45	ZBTB1	0.44							SPC25	0.43													SUCLA2	0.64	FAM64A	0.41									EPC1	0.41			UBE2H	0.59
						SLK	0.43	DHX36	0.45	TMEM128	0.44							EIF3C	0.43													CDK17	0.64	PRIM2	0.41									KPNA1	0.41			RGPD3	0.59
						ACBD3	0.43	KNTC1	0.45	BCLAF1	0.44							ATP5C1	0.43													C2orf69	0.64	ACBD7	0.41									LMTK2	0.41			HAUS3	0.59
						NUP133	0.43	MED14	0.45	LOC100129550	0.44							B3GALNT2	0.43													ZDHHC17	0.64	LOC221710	0.41									C14orf135	0.41			ZNF280D	0.59
						HNRNPK	0.43	C13orf27	0.45	ATP6V1A	0.44							ORC6L	0.43													ADAT1	0.64	TIA1	0.41									BRAP	0.41			PIK3C3	0.59
						AHCTF1	0.43	TXLNG	0.45	ARID2	0.44							NUSAP1	0.43													GPR107	0.64	PBK	0.41									OSBP	0.41			MARCH7	0.59
						KIF1B	0.43	CHD7	0.45	PUM2	0.44							FANCC	0.43													TBC1D5	0.64	BET1	0.41									POLR1B	0.41			ZBTB6	0.59
						RNF41	0.43	ACTR2	0.45	ZKSCAN2	0.44							MCM4	0.43													PCNX	0.64	PDCD5	0.41									PMS1	0.41			SETD7	0.59
						SLC25A13	0.43	SFRS13A	0.45	ZNF234	0.44							CDC20	0.43													PRPF4B	0.64	NRD1	0.41									SERINC3	0.41			CP110	0.59
						WDR36	0.43	MRPL3	0.45	MAT2B	0.44							PLAA	0.43													PUS7L	0.64	ZNF670	0.41									TMEM127	0.41			C9orf102	0.59
						TMED5	0.43	KHSRP	0.45	VPS13A	0.44							MRPS5	0.43													FBXO21	0.64	MGC72080	0.41									MIER3	0.41			LRBA	0.59
						C1orf163	0.43	CAMK1D	0.45	C5orf44	0.44							TMEM48	0.43													PDZD8	0.64	ZRANB2	0.41									RPAP3	0.41			ANKHD1-EIF4EBP3	0.59
						LARP1B	0.43	MRS2	0.45	NCRNA00094	0.44							ATAD5	0.43													UBQLN1	0.64	UBE2C	0.41									PTAR1	0.41			PUM2	0.59
						ST13	0.43	CEP57	0.45	C16orf46	0.44							STK38	0.43													CTR9	0.64	CCDC90A	0.41									SEC31A	0.41			ANKHD1	0.59
						AGGF1	0.43	SMC3	0.45	PDS5A	0.44							CEP57	0.43													SIN3A	0.64	GINS1	0.41									C12orf51	0.41			GSPT1	0.59
						PPP3R1	0.43	CCT8	0.45	GSTCD	0.44							ORC5L	0.43													CLASP2	0.64	LOC100130932	0.41									LARP1B	0.41			APH1B	0.59
						C10orf118	0.43	MCCC1	0.45	KIAA1033	0.44							CHRNA5	0.43													VEZF1	0.64	DHTKD1	0.41									CANX	0.41			ZKSCAN2	0.59
						MTCH2	0.43	IARS	0.45	C4orf12	0.44							SSRP1	0.43													FNDC3A	0.64	ILF3	0.41									SMAD5	0.41			SLC30A9	0.59
						KIAA0562	0.43	TMEM123	0.45	IFT88	0.44							TMEM170A	0.43													BTBD10	0.63	RPF2	0.41									NAA15	0.41			ERI2	0.59
						NPAT	0.43	RLF	0.45	GEMIN5	0.44							PSMG1	0.43													SLC25A24	0.63	UBE2D1	0.41									C14orf118	0.41			VPS13A	0.59
						PDPK1	0.43	TARS	0.45	SCOC	0.44							YARS	0.43													TMOD3	0.63	SACS	0.41									USP12	0.41			CSNK1A1	0.59
						GPN3	0.43	C21orf45	0.45	KATNAL1	0.44							RNF168	0.43													TBC1D19	0.63	CCNY	0.4									PTPDC1	0.41			SMCR8	0.59
						SUCLA2	0.43	RAN	0.45	PPTC7	0.44							NUP54	0.43													KIF3B	0.63	CDC45	0.4									HIATL1	0.41			MYO5C	0.59
						C2orf69	0.43	TBPL1	0.45	MLH3	0.44							PSMD7	0.43													RREB1	0.63	NCL	0.4									PDP2	0.41			BBS4	0.59
						STAG1	0.43	NUP54	0.45	SPTY2D1	0.44							CAMSAP1	0.43													METT5D1	0.63	FBXO5	0.4									HDLBP	0.41			SF3B1	0.59
						DNAJB14	0.43	TIGD2	0.45	WASL	0.44							KIFC1	0.43													FAM115A	0.63	RQCD1	0.4									LRRC58	0.41			PSEN1	0.59
						SEC24D	0.43	KIF1B	0.45	C11orf58	0.44							GTF3C4	0.43													DPY19L3	0.63	NUS1	0.4									KIF21A	0.41			PDE12	0.59
						ARHGEF12	0.43	TARDBP	0.45	KIAA2026	0.44							NDUFA9	0.43													IKZF5	0.63	COG5	0.4									ISCA1P1	0.41			ZNF740	0.59
						VBP1	0.43	ACTR3	0.45	PNPLA8	0.44							INCENP	0.43													BBS10	0.63	BAG2	0.4									CHD4	0.41			TRUB1	0.59
						PDZD8	0.43	DKC1	0.45	HIVEP3	0.44							EXOSC2	0.43													RP2	0.63	WAC	0.4									CDS1	0.41			ZNF268	0.59
						SDAD1	0.43	PSAT1	0.45	PRDM2	0.44							AURKB	0.43													CSNK1A1	0.63	CCDC88A	0.4									ATF1	0.41			S100PBP	0.59
						RUNDC2A	0.43	SF3B14	0.45	NFAT5	0.44							CCNJ	0.43													SCARB2	0.63	PTPLA	0.4									TMEM33	0.41			WDR48	0.59
						IMMT	0.43	TAF5L	0.45	LRRFIP1	0.44							POP1	0.43													MARVELD2	0.63	C7orf49	0.4									FMN1	0.41			LARP4	0.59
						BARD1	0.43	FGD1	0.45	TMX3	0.44							SSR1	0.43													MTMR6	0.63	UBASH3B	0.4									NSD1	0.41			WASL	0.59
						BMS1	0.43	FAM98A	0.45	GLT8D1	0.44							C9orf40	0.43													ELK4	0.63	RBM34	0.4									BARD1	0.41			FAM178A	0.59
						EI24	0.43	FAM72D	0.45	ZNF585A	0.44							C2orf47	0.43													RBM41	0.63	PITRM1	0.4									NUP35	0.41			ZNF397	0.59
						NHLRC2	0.43	PRTFDC1	0.45	SH3RF1	0.44							MCM8	0.43													ALMS1	0.63	BEND3	0.4									ZNF430	0.41			ZNF281	0.59
						RIOK2	0.43	FAM105B	0.45	THAP9	0.44							PSMB2	0.43													COG6	0.63	TSPAN33	0.4									R3HDM1	0.41			LMTK2	0.59
						NCOA2	0.43	TMEM65	0.45	FUBP3	0.44							FAM168B	0.43													SCOC	0.63	SPC25	0.4									PTEN	0.41			KRIT1	0.59
						KLHL11	0.43	UBE2C	0.45	TMEM127	0.44							BTF3L4	0.43													SHPRH	0.63	HRASLS	0.4									FLVCR1	0.41			SLK	0.59
						DNM1L	0.43	CDK2AP1	0.45	ASB8	0.44							CLCN5	0.43													PPP2R5E	0.63	MDH1	0.4									ZNF148	0.41			OSBP	0.59
						GYG1	0.43	IDI2	0.45	ZNF181	0.44							CCNB1	0.43													SNX13	0.63	NAA50	0.4									VPS41	0.41			VPS4B	0.59
						PHLPP2	0.43	LSM14A	0.45	FRYL	0.44							HSPD1	0.43													FTSJD1	0.63	MND1	0.4									ADAM10	0.41			PURA	0.59
						ZNF148	0.43	TAF2	0.45	PPP1R12A	0.44							ATP11C	0.43													KIDINS220	0.63	ENOX2	0.4									C22orf30	0.41			HCFC2	0.59
						NUPL1	0.43	DHX33	0.45	TOR1AIP1	0.44							TSN	0.43													ZNF143	0.63	POLR1E	0.4									TROVE2	0.41			SYNJ2BP	0.59
						SNX4	0.43	SNRPD1	0.45	DMXL1	0.44							ZNF695	0.43													WDR48	0.63	YWHAQ	0.4									GBF1	0.41			ZNF214	0.59
						MAPKAPK5	0.43	TMSB15B	0.45	HIPK3	0.44							METAP2	0.43													PNPLA8	0.63	IARS	0.4									CHD8	0.4			RBAK	0.59
						MLEC	0.43	PDCD11	0.45	USP40	0.44							MSL3	0.43													KRIT1	0.63	C1orf109	0.4									FPGT	0.4			ZNF20	0.59
						PSME3	0.43	NT5C2	0.45	ZNF555	0.44							NCKAP1	0.43													OSBP	0.63	COPS7B	0.4									RAB5A	0.4			GLYR1	0.59
						HEATR3	0.43	KIAA0947	0.45	CSNK1G1	0.44							SASS6	0.43													CXorf23	0.63	CAD	0.4									SEPT7	0.4			RBM18	0.59
						TCP1	0.42	MTHFD1L	0.44	RIC8B	0.44							QSER1	0.43													HNRNPK	0.63	UBE2Q1	0.4									TBC1D15	0.4			ATXN7	0.59
						SOCS4	0.42	ATP2C1	0.44	UBE3A	0.44							IPO5	0.43													PIAS1	0.63	CDK8	0.4									ZBTB38	0.4			LOC653501	0.59
						RB1CC1	0.42	DPH2	0.44	TMEM192	0.44							TPRKB	0.43													SYNJ2BP	0.63	TAF1D	0.4									DYNC1LI2	0.4			DMXL1	0.59
						USP15	0.42	TSR1	0.44	LMLN	0.44							DNAJA1	0.43													ADNP	0.63	ABCF1	0.4									SLC30A4	0.4			USP40	0.59
						VAMP7	0.42	CDC5L	0.44	FEM1B	0.44							MED30	0.43													C2orf60	0.63	NFE2L3	0.4									PIK3R4	0.4			SLAIN2	0.59
						TMOD3	0.42	ANP32B	0.44	ZNF792	0.44							SHCBP1	0.43													RBAK	0.63	CCDC82	0.4									SAP130	0.4			IKZF4	0.59
						AQR	0.42	OPA1	0.44	CTBS	0.44							UNG	0.42													THAP9	0.63	NCAPD2	0.4									BAZ2A	0.4			ZNF573	0.59
						NUP160	0.42	SMCHD1	0.44	RWDD4A	0.44							DCUN1D5	0.42													ZNF445	0.63	RCL1	0.4									COPS8	0.4			RNF160	0.59
						NGLY1	0.42	PPIL5	0.44	QRICH1	0.44							CDC45	0.42													PAFAH1B1	0.63	TCF7L1	0.4									LIMS1	0.4			MLL2	0.59
						APPL1	0.42	ZCCHC11	0.44	VPRBP	0.44							UPF2	0.42													AKAP10	0.63	PLCH1	0.4									ANKHD1	0.4			LMLN	0.59
						PAK2	0.42	RFC3	0.44	MYO9A	0.44							TAF4B	0.42													TMED5	0.63	BUD13	0.4									AGFG1	0.4			MYOF	0.59
						LOC727896	0.42	WTAP	0.44	TRIM4	0.44							SAP130	0.42													PTAR1	0.63	ZNF643	0.4									DIS3	0.4			ZNF792	0.59
						CNIH	0.42	B3GALNT2	0.44	PDP2	0.44							CDC5L	0.42													GTF3C4	0.63	TAF5L	0.4									JKAMP	0.4			HHAT	0.59
						C9orf102	0.42	LMNB2	0.44	ZNF720	0.44							PITPNB	0.42													C9orf80	0.63	ADAT2	0.4									SCAMP1	0.4			RANBP2	0.59
						KIAA0586	0.42	C17orf53	0.44	KIF3A	0.44							BBS7	0.42													HIP1	0.63	UHRF2	0.4									BTBD7	0.4			ATP8B1	0.59
						FAM91A1	0.42	API5	0.44	RUNDC1	0.44							RBM28	0.42													LRIG2	0.63	TSEN15	0.4									ALG10	0.4			BDP1	0.59
						ATF2	0.42	MCM4	0.44	SNX29	0.44							IQCB1	0.42													NDUFS1	0.63	C7orf13	0.4									HIPK1	0.4			ZNF611	0.59
						WDR43	0.42	NRBF2	0.44	EYA3	0.44							KARS	0.42													LOC284441	0.63	ANKRD36BP1	0.4									ARL13B	0.4			GPR107	0.59
						KIAA1033	0.42	SMARCC1	0.44	MLL5	0.44							CBFB	0.42													TOR1AIP1	0.63	FMNL2	0.4									MED14	0.4			SMAD4	0.59
						C4orf29	0.42	MND1	0.44	KLHL11	0.44							WTAP	0.42													SLC30A7	0.63	LUC7L2	0.4									ELK4	0.4			PKN2	0.59
						ELK4	0.42	DCUN1D1	0.44	ZBTB34	0.44							C1orf59	0.42													CAMSAP1L1	0.63	FAM72D	0.4									C4orf41	0.4			FAM172A	0.59
						C12orf49	0.42	QTRTD1	0.44	PKD2	0.44							FYTTD1	0.42													CSNK1G1	0.63	PPM1G	0.4									TTC26	0.4			EFCAB6	0.59
						C5orf51	0.42	BIRC2	0.44	ZNF141	0.44							UTP11L	0.42													RC3H1	0.63	GATAD2A	0.4									AP1G1	0.4			SLC30A5	0.59
						FASTKD5	0.42	C1orf124	0.44	ATP7A	0.44							ROCK2	0.42													LOC144438	0.63	KDM1A	0.4									LRPPRC	0.4			KPNA6	0.59
						ARL5B	0.42	C14orf106	0.44	ITGAV	0.44							C2orf34	0.42													RNF20	0.63	FAM83D	0.4									TDG	0.4			TBCEL	0.59
						XRCC6	0.42	USP24	0.44	ADAM10	0.44							SMURF2	0.42													ERLEC1	0.63	ZNF462	0.4									IPO7	0.4			MPP5	0.59
						TDG	0.42	RNF168	0.44	ZNF699	0.44							API5	0.42													FAF2	0.63	RAD54B	0.4									DAAM1	0.4			LYSMD3	0.59
						UBR1	0.42	POLR2B	0.44	PAFAH1B2	0.44							PRC1	0.42													GAPVD1	0.63	C4orf46	0.4									ASAP2	0.4			RUFY2	0.59
						SMAD2	0.42	PRPF40A	0.44	MED28	0.44							ZNF567	0.42													TRIM44	0.63	TP53BP2	0.4									ZKSCAN1	0.4			ZNF189	0.59
						CLPX	0.42	GTSE1	0.44	GGNBP2	0.44							TRMT61B	0.42													FAM120A	0.63	LSM14A	0.4									SMG1	0.4			EXOC6B	0.59
						AKAP11	0.42	POP1	0.44	BECN1	0.44							PTPN12	0.42													GSK3B	0.63	KIAA0947	0.4									FBXO30	0.4			GMCL1	0.59
						SENP1	0.42	ESCO2	0.44	CGRRF1	0.43							SLC25A5	0.42													ZNF611	0.63											ZNF426	0.4			C1orf25	0.59
						HLTF	0.42	HNRNPA3P1	0.44	AUH	0.43							TMEFF1	0.42													ZDHHC21	0.63											ZNF143	0.4			SAP30L	0.59
						NANP	0.42	PDCD10	0.44	RBMXL1	0.43							ENOX2	0.42													BTAF1	0.63											AKAP11	0.4			FNDC3A	0.59
						ZYG11B	0.42	ZNF367	0.44	ARID1A	0.43							MCM7	0.42													YTHDF3	0.63											SENP1	0.4			REL	0.59
						EP300	0.42	FMNL2	0.44	ZFP106	0.43							TMEM123	0.42													TMED10P1	0.63											ZXDA	0.4			ZNF436	0.59
						CHMP2B	0.42	AMD1	0.44	MTF1	0.43							DDX47	0.42													ZMYM1	0.63											ZBTB26	0.4			AUH	0.58
						EXOC1	0.42	DSC2	0.44	ZNF397OS	0.43							TAF1B	0.42													PKN2	0.63											KLHDC10	0.4			NCOR1	0.58
						PLBD2	0.42	E2F5	0.44	MARCH7	0.43							FAM72B	0.42													MBLAC2	0.63											FCHO2	0.4			EEA1	0.58
						HCFC2	0.42	FEN1	0.44	KIF3B	0.43							NANP	0.42													GOLGA4	0.63											SLK	0.4			KLF3	0.58
						STAMBP	0.42	ZNF462	0.44	FAM69A	0.43							RFC2	0.42													ZFP14	0.63											PPM1A	0.4			SMARCC2	0.58
						NBEAL1	0.42	ZBTB5	0.44	METT5D1	0.43							SNRNP27	0.42													NR2C2	0.63											KDM6A	0.4			ZBTB38	0.58
						SSR3	0.42	PDHA1	0.44	FAM63B	0.43							KIAA0090	0.42													SLC35D1	0.63											DDI2	0.4			WDR5B	0.58
						DDX19A	0.42	KPNA3	0.44	NIPBL	0.43							TIGD2	0.42													AZI2	0.63											ELF1	0.4			EXOC8	0.58
						MAPK6	0.42	CEP170	0.44	ASH1L	0.43							PAPD7	0.42													ZNF141	0.63											LIN7C	0.4			KIF3B	0.58
						NOL9	0.42	CORO1C	0.44	RALGPS1	0.43							NCS1	0.42													SAP30L	0.63											RNF41	0.4			FAM116A	0.58
						EAF1	0.42	VASH2	0.44	CCNT1	0.43							SFRS1	0.42													SPATA5	0.63											LNPEP	0.4			MARCH6	0.58
						SSR1	0.42	PVR	0.44	ACVR1	0.43							TIPIN	0.42													ZC3H14	0.62											N4BP2	0.4			CASZ1	0.58
						RAB1A	0.42	SLC25A32	0.44	C8orf37	0.43							CASP8AP2	0.42													HEATR5A	0.62											GABPA	0.4			NIPBL	0.58
						NUDT21	0.42	PSMD14	0.44	UHMK1	0.43							HNRNPA3P1	0.42													RBM16	0.62											DUSP19	0.4			USP4	0.58
						CDYL	0.42	CLCN4	0.43	ZFP112	0.43							AGBL5	0.42													CTSO	0.62											COG3	0.4			DPY19L3	0.58
						ZC3HAV1	0.42	ALS2CR4	0.43	TMEM30A	0.43							HSP90AA1	0.42													EXOC8	0.62											PAPD4	0.4			ZBTB4	0.58
						MAN2A1	0.42	JRKL	0.43	ZNF658	0.43							SMC5	0.42													TNKS	0.62											FBXO28	0.4			DAZAP2	0.58
						RBM12B	0.42	TAF4B	0.43	ANAPC4	0.43							RAD51	0.42													WDR47	0.62											RNF20	0.4			BBS10	0.58
						UBA6	0.42	MALT1	0.43	NMNAT1	0.43							POLR3B	0.42													DIP2B	0.62											TRIM44	0.4			SLC44A1	0.58
						ANKFY1	0.42	SMC1A	0.43	DUSP18	0.43							ABCF2	0.42													SBNO1	0.62											RBBP5	0.4			TBC1D9	0.58
						OXSR1	0.42	SPIN4	0.43	TLK1	0.43							MCM2	0.42													MTMR10	0.62											FAM73A	0.4			AHNAK	0.58
						ORC2L	0.42	CNOT10	0.43	ZNF136	0.43							SFT2D2	0.42													ANO6	0.62											BDP1	0.4			KLHL28	0.58
						DDX23	0.42	BTBD3	0.43	MAN1A2	0.43							HNRNPU	0.42													MANEA	0.62											STAG1	0.4			PLEKHB2	0.58
						SLC25A3	0.42	SLC4A1AP	0.43	APPL2	0.43							ZNF473	0.42													GEMIN5	0.62											CGGBP1	0.4			KIAA1279	0.58
						RSRC1	0.42	BAG2	0.43	CHD2	0.43							GINS3	0.42													RYBP	0.62											EIF5	0.4			SHPRH	0.58
						ABCF2	0.42	KPNA2	0.43	BBS4	0.43							PTGES3	0.42													KCTD18	0.62											SRFBP1	0.4			NAA35	0.58
						ZFP1	0.42	BIRC5	0.43	SLC24A1	0.43							ZNF670	0.42													USP53	0.62											CNOT6L	0.4			DCAF5	0.58
						MTM1	0.42	C14orf145	0.43	KIAA0564	0.43							TMEM65	0.42													FEM1C	0.62											PAPOLA	0.4			DHX15	0.58
						PIK3C2A	0.42	YRDC	0.43	RYBP	0.43							TAF13	0.42													GTF2I	0.62											KPNA3	0.4			TMED8	0.58
						DBT	0.42	PI4K2B	0.43	USP30	0.43							C13orf23	0.42													RAB3GAP1	0.62											CELF1	0.4			PEX12	0.58
						PATL1	0.42	SLC35F2	0.43	SEPT10	0.43							ANP32E	0.42													CNOT4	0.62											CEBPZ	0.4			C5orf15	0.58
						MSH6	0.42	E2F8	0.43	ZNF641	0.43							CEP170	0.42													LOC647979	0.62											RCHY1	0.4			CCNG2	0.58
						TIMM17A	0.42	IQCG	0.43	C3orf34	0.43							MEX3A	0.42													PDS5B	0.62											NECAP1	0.4			VPS39	0.58
						GIGYF2	0.42	CCNC	0.43	RABEP1	0.43							MTBP	0.42													LOC402377	0.62											ESCO1	0.4			PDS5B	0.58
						VKORC1L1	0.42	IQCB1	0.43	ZNF41	0.43							TMEM20	0.42													KLHDC10	0.62											RB1	0.4			ANUBL1	0.58
						LYSMD3	0.42	ZNF93	0.43	FAM126B	0.43							JOSD1	0.42													IPO11	0.62											CASP8	0.4			PNPLA8	0.58
						LZIC	0.42	RRAGC	0.43	RBM26	0.43							ADSL	0.42													ZBTB41	0.62											LMBRD2	0.4			PRRC1	0.58
						GATC	0.42	FMR1	0.43	TRUB1	0.43							FBXO48	0.42													ZNF585A	0.62											NEDD1	0.4			ZYG11B	0.58
						GAN	0.42	CEP192	0.43	TMED8	0.43							FANCE	0.42													XRN1	0.62											BRWD3	0.4			TMEM144	0.58
						MTOR	0.42	MDH1	0.43	GTF2I	0.43							AKIRIN1	0.41													C4orf34	0.62											CENPC1	0.4			LOC402377	0.58
						CAPRIN1	0.42	STK38	0.43	ANKRA2	0.43							PLRG1	0.41													EFR3A	0.62															IPO11	0.58
						RNF6	0.42	NUP37	0.43	DCAF16	0.43							PPID	0.41													ASB8	0.62															PXK	0.58
						CHD8	0.41	WDR62	0.43	BRAP	0.43							C1orf96	0.41													CHD6	0.62															HDHD2	0.58
						IPO9	0.41	GCNT2	0.43	KRIT1	0.43							MRPL35	0.41													RPAP3	0.62															SEC22C	0.58
						SEC23IP	0.41	EPCAM	0.43	PPM1B	0.43							CNOT10	0.41													CREBL2	0.62															TFCP2	0.58
						UBE2W	0.41	PPRC1	0.43	TRIM13	0.43							FXR1	0.41													LARP1B	0.62															PLA2G12A	0.58
						CUL4B	0.41	RNF8	0.43	ZKSCAN5	0.43							KCTD20	0.41													ZC3H6	0.62															TMEM127	0.58
						TNKS2	0.41	ZNF644	0.43	EIF4E3	0.43							BTBD3	0.41													ATXN7	0.62															CBR4	0.58
						TAB2	0.41	RFC2	0.43	TM2D1	0.43							TSR1	0.41													ZNF441	0.62															RNF2	0.58
						C14orf129	0.41	MRPL39	0.43	PPWD1	0.43							HDGF	0.41													ATF7IP	0.62															DNAJC14	0.58
						SEPT7	0.41	DLD	0.43	DNAJC13	0.43							DLAT	0.41													ZMYND11	0.62															GTF2H3	0.58
						NCL	0.41	PSRC1	0.43	PLSCR4	0.43							ANP32B	0.41													ORC2L	0.62															NDFIP1	0.58
						RNF111	0.41	RPE	0.43	IFNAR1	0.43							PAIP1	0.41													HBP1	0.62															UBE3B	0.58
						XPO7	0.41	TMEM206	0.43	MAP2K4	0.43							KDM5A	0.41													KIAA0776	0.62															RAB3GAP2	0.58
						ZNF347	0.41	LOC284441	0.43	TCTN3	0.43							UCHL3	0.41													ZMYM4	0.62															KIAA1407	0.58
						STAG2	0.41	SFRS1	0.43	PRDM10	0.43							YRDC	0.41													RSPRY1	0.62															DYNC1I2	0.58
						PELO	0.41	SPAST	0.43	POLI	0.43							WDR77	0.41													CPSF2	0.62															GAPVD1	0.58
						RAB14	0.41	BUD13	0.43	UBLCP1	0.43							PI4K2B	0.41													IMPACT	0.62															SNAP23	0.58
						ORC4L	0.41	MTCH2	0.43	RNF2	0.43							FAM72A	0.41													PHLPP2	0.62															DYRK1A	0.58
						CASP3	0.41	CCDC59	0.43	VPS11	0.43							SNRNP200	0.41													ZNF197	0.62															CDK17	0.58
						WDR47	0.41	TSEN15	0.43	CASC2	0.43							SMNDC1	0.41													TMEM161B	0.62															GSK3B	0.58
						COG5	0.41	EPRS	0.43	VPS8	0.43							NUDT5	0.41													C1orf25	0.62															DDX17	0.58
						KRR1	0.41	MCM2	0.43	ZNF19	0.43							HSF2	0.41													ITGAV	0.62															HOOK1	0.58
						CKAP5	0.41	ESRP1	0.43	C9orf80	0.43							LUZP6	0.41													RALGAPA1	0.62															SNIP1	0.58
						PAIP1	0.41	HNRNPU	0.43	PTPN13	0.43							HRASLS	0.41													CCDC121	0.62															C9orf41	0.58
						BBS7	0.41	GMEB1	0.43	TMEM106B	0.43							QSOX2	0.41													LARP7	0.61															ZNF625	0.58
						PGAM1	0.41	VBP1	0.43	LRIG2	0.43							RINT1	0.41													RAB5A	0.61															NEK11	0.58
						GNA13	0.41	RBL1	0.43	IP6K1	0.43							PSIMCT-1	0.41													KIAA0831	0.61															TYW3	0.58
						SUZ12	0.41	LRRC42	0.43	RNF160	0.43							ZNF259	0.41													SEPT2	0.61															DDX3X	0.58
						ARCN1	0.41	PSMD2	0.43	RG9MTD2	0.43							QTRTD1	0.41													FYCO1	0.61															RNF38	0.58
						KIAA1430	0.41	ZNF354A	0.43	MFAP1	0.43							NUP37	0.41													RAPH1	0.61															ZNF182	0.58
						ZNF398	0.41	MLXIP	0.43	LOC144438	0.43							LDHB	0.41													PIK3C3	0.61															CDS1	0.58
						LUZP1	0.41	TBC1D22B	0.43	MOSPD2	0.43							FXN	0.41													ZNF678	0.61															ATF1	0.58
						NCOA6	0.41	PCNA	0.43	SPEN	0.43							FASTKD2	0.41													ZNF25	0.61															NSD1	0.58
						TGS1	0.41	JOSD1	0.43	MPHOSPH8	0.43							NIF3L1	0.41													SLC35A5	0.61															RSPH3	0.58
						INTS2	0.41	ATAD2	0.43	TJP1	0.43							KDM1B	0.41													ALG10B	0.61															TNRC6A	0.58
						RBM41	0.41	DNMT1	0.43	DDX46	0.43							KIF20B	0.41													JKAMP	0.61															RCHY1	0.58
						RECQL	0.41	POLE2	0.43	USP48	0.43							PUS10	0.41													C5orf44	0.61															CCPG1	0.58
						USP16	0.41	SLC30A6	0.43	RAD17	0.43							NUP188	0.41													CAB39	0.61															TMBIM6	0.58
						PEX1	0.41	CCT5	0.43	ZMYND11	0.43							PPM1B	0.41													EIF4G3	0.61															DYNC2LI1	0.58
						SHPRH	0.41	SSX2IP	0.43	ZXDB	0.43							BAZ1B	0.41													CCAR1	0.61															BAT2L1	0.58
						ZBTB39	0.41	STRN	0.43	RANBP2	0.43							THADA	0.41													AHNAK	0.61															VPS41	0.58
						QTRTD1	0.41	IPO9	0.42	SUCLA2	0.43							AHCTF1	0.41													CHD2	0.61															VEZF1	0.58
						IBTK	0.41	PPIL1	0.42	LCORL	0.43							MRPL37	0.41													NAPG	0.61															MSL2	0.58
						MRS2	0.41	OGFRL1	0.42	MED13L	0.43							LRP8	0.41													SNX2	0.61															C2orf42	0.58
						DAAM1	0.41	C12orf11	0.42	LCOR	0.43							MFN1	0.41													MTX3	0.61															APBB2	0.57
						CCT8	0.41	LCLAT1	0.42	C14orf174	0.43							TET1	0.41													UHRF1BP1	0.61															CEP63	0.57
						VTI1A	0.41	CWC22	0.42	NF1	0.43							NEK2	0.41													DCUN1D4	0.61															TBC1D15	0.57
						ASAP1	0.41	BRMS1L	0.42	ALPK1	0.43							MED17	0.41													FAM45B	0.61															ITCH	0.57
						PDCD6IP	0.41	NONO	0.42	TWSG1	0.43							C6orf153	0.41													LIN52	0.61															NCRNA00182	0.57
						HMGCR	0.41	ATAD2B	0.42	RSPRY1	0.43							NOL9	0.41													SPG11	0.61															TOPORS	0.57
						ZNF664	0.41	SFPQ	0.42	TAB3	0.43							NHSL1	0.41													FAM122A	0.61															TOX4	0.57
						ICMT	0.41	MAPK14	0.42	NMT1	0.43							C15orf42	0.41													RBM45	0.61															SNX30	0.57
						PREPL	0.41	SCYL2	0.42	ZBTB40	0.43							COPS3	0.41													PRKAR1A	0.61															C18orf25	0.57
						ZMPSTE24	0.41	WDR76	0.42	PARVA	0.43							XRCC5	0.41													EPC1	0.61															ZNF680	0.57
						C14orf106	0.41	GNL2	0.42	MORC3	0.43							ATF7IP	0.41													STX12	0.61															FAM115A	0.57
						CNOT4	0.41	LRRC8D	0.42	COL4A3BP	0.43							DENR	0.41													TTC17	0.61															KIAA0586	0.57
						USP24	0.41	BAT2L2	0.42	CUL5	0.43							ZNF367	0.41													C3orf38	0.61															UBE2D3	0.57
						SCFD2	0.41	WDR53	0.42	RABL3	0.43							PFKP	0.41													SLMAP	0.61															C10orf46	0.57
						PRIM1	0.41	TAF3	0.42	RPGR	0.43							CSNK2A2	0.41													ACBD3	0.61															MAP3K1	0.57
						KLHDC10	0.41	TMSB15A	0.42	ZNF182	0.43							ESRP1	0.41													TMX3	0.61															C5orf44	0.57
						IPO11	0.41	WDR67	0.42	ITM2B	0.43							ISCA1P1	0.41													ARL5A	0.61															PDS5A	0.57
						NUP43	0.41	OSBPL11	0.42	ABI2	0.43							RAD54L	0.41													TMEM127	0.61															COPS4	0.57
						C3orf38	0.41	ROCK2	0.42	ANAPC10	0.43							ZNF462	0.41													ZNF609	0.61															MAN1A2	0.57
						KIAA0090	0.41	TCF19	0.42	TTC8	0.43							ZNF131	0.41													FRYL	0.61															IKBKAP	0.57
						PIK3CB	0.41	E2F7	0.42	FER	0.43							NUP35	0.41													MTR	0.61															ABCD3	0.57
						SRRD	0.41	SMURF2	0.42	CNOT8	0.43							C3orf26	0.41													UBQLN2	0.61															KIAA0564	0.57
						AZIN1	0.41	ESYT2	0.42	LZIC	0.43							MTAP	0.41													NAA15	0.61															AAK1	0.57
						ACTR3	0.41	UPF3B	0.42	UBFD1	0.43							STIP1	0.41													AMMECR1L	0.61															TTC26	0.57
						TCEB3	0.41	PTPN12	0.42	PTEN	0.43							UTP6	0.41													RAD54L2	0.61															CTDSPL2	0.57
						TRAPPC10	0.41	RFWD2	0.42	PHLPP2	0.43							MLXIP	0.41													DNAL1	0.61															NAPG	0.57
						SMC2	0.41	ATP11A	0.42	LIN54	0.43							PSMC2	0.41													MOSPD2	0.61															PEX1	0.57
						UCHL5	0.41	CSTF3	0.42	TMEM161B	0.43							SLC25A32	0.41													ZNF451	0.61															MTX3	0.57
						DPAGT1	0.41	SLC36A4	0.42	UHRF1BP1L	0.43							PM20D2	0.41													TTC30A	0.61															BMS1P4	0.57
						MCFD2	0.41	SNRPA1	0.42	MSL2	0.43							PPP1CC	0.41													MED13L	0.61															IBTK	0.57
						HIPK3	0.41	ANKRD27	0.42	AKAP13	0.43							PRKX	0.41													C16orf72	0.61															RNF14	0.57
						TIRAP	0.41	POLR1E	0.42	ARL15	0.43							MRPS22	0.41													USP8	0.61															KBTBD3	0.57
						SNX12	0.41	NCAPD3	0.42	EIF2C4	0.43							TMEM194A	0.41													GOSR1	0.61															LIN52	0.57
						ZUFSP	0.41	WDR37	0.42	CUL4B	0.42							TBCCD1	0.4													ZFC3H1	0.61															FAM126B	0.57
						SF3B3	0.41	NOP2	0.42	ZNF568	0.42							DDX50	0.4													C1orf55	0.61															FAM122A	0.57
						TOPBP1	0.41	EEF1E1	0.42	TNKS2	0.42							TXNRD1	0.4													FMN1	0.61															FEM1C	0.57
						LOC144438	0.41	HSPC159	0.42	KIAA0368	0.42							LSG1	0.4													MTMR15	0.61															KIAA2026	0.57
						ZNF124	0.41	NCBP1	0.42	BTBD10	0.42							SPIN4	0.4													PURB	0.61															PPM1B	0.57
						PKNOX1	0.41	DNAJB11	0.42	ZC3H14	0.42							CASP3	0.4													FBXW2	0.61															ZNF253	0.57
						STX3	0.41	STAMBP	0.42	RBM16	0.42							SCYL2	0.4													NEDD1	0.61															EXOC6	0.57
						ZBTB33	0.41	TCF20	0.42	UBE2H	0.42							EIF2C3	0.4													ATF6	0.61															C2orf86	0.57
						SRPK2	0.41	PPP1R8	0.42	KLHL20	0.42							CALM2	0.4													ZNF845	0.61															MAGI1	0.57
						SLC38A7	0.41	ZNF318	0.42	ZNF434	0.42							HTATSF1	0.4													LYRM7	0.6															PTCD2	0.57
						LIMD1	0.41	CCDC82	0.42	WDR5B	0.42							C16orf80	0.4													ARID1A	0.6															ZNF585A	0.57
						L2HGDH	0.41	C6orf153	0.42	NCRNA00182	0.42							KIF5B	0.4													COG5	0.6															BLZF1	0.57
						COG8	0.41	ZNF714	0.42	ZNF516	0.42							RPS27A	0.4													SNX30	0.6															KIAA1712	0.57
						TMEM167A	0.41	TRIM59	0.42	ORC4L	0.42							OSBPL11	0.4													GIN1	0.6															NBEAL1	0.57
						GNB1	0.41	C12orf32	0.42	TOPORS	0.42							ZNF93	0.4													NIPBL	0.6															FUBP3	0.57
						GRHL2	0.41	ZDHHC13	0.42	TMEM67	0.42							C2orf49	0.4													ZNF24	0.6															ZNF609	0.57
						KIF21A	0.41	DDX1	0.42	ZNF24	0.42							MTMR12	0.4													ZFX	0.6															DENND4A	0.57
						PALB2	0.41	C9orf100	0.42	USP4	0.42							ATP6V0A2	0.4													KIF27	0.6															ZNF420	0.57
						ZNF800	0.41	ZNF643	0.42	CREBBP	0.42							RRAGC	0.4													SCAPER	0.6															DCAF8	0.57
						QSER1	0.41	ZUFSP	0.42	PIGK	0.42							C13orf27	0.4													SSH1	0.6															FAM76A	0.57
						KPNA6	0.41	UHRF2	0.42	TRIP11	0.42							ZC3H8	0.4													LRCH3	0.6															CASP9	0.57
						UBE2G1	0.41	TRRAP	0.42	TRIM34	0.42							C12orf5	0.4													GIT2	0.6															DICER1	0.57
						THAP5	0.41	SMC5	0.42	USP46	0.42							CHEK2	0.4													HIPK1	0.6															ARMCX5	0.57
						ECT2	0.41	XYLB	0.42	USO1	0.42							NCK1	0.4													SMCR8	0.6															FAF2	0.57
						GTF2H1	0.41	STAG1	0.42	ELK3	0.42							SOX4	0.4													NUDT12	0.6															SEL1L	0.57
						RPGRIP1L	0.41	ZNF473	0.42	INO80	0.42							SMARCA5	0.4													HEATR5B	0.6															ZNF14	0.57
						R3HDM1	0.41	YIPF4	0.42	NR3C1	0.42							TNPO3	0.4													LUZP6	0.6															NAA30	0.57
						FLVCR1	0.41	AKIRIN2	0.42	CMTM6	0.42							MEX3C	0.4													C4orf12	0.6															CDC42BPB	0.57
						SNX14	0.41	SETD5	0.42	RP2	0.42							KIF2A	0.4													API5	0.6															TEAD1	0.57
						ZNF828	0.41	NCKAP1	0.42	LUZP1	0.42							PRKDC	0.4													SLC24A1	0.6															GPBP1L1	0.57
						LMAN1	0.4	GTPBP8	0.42	AHNAK	0.42							PTDSS1	0.4													AP1G1	0.6															MAP4K3	0.57
						HS2ST1	0.4	TAF13	0.42	ZNF709	0.42							C2orf56	0.4													SFRS13A	0.6															BTBD9	0.57
						ADAR	0.4	CCDC90A	0.42	MTMR6	0.42							PTPN11	0.4													APAF1	0.6															MYO9A	0.57
						RGPD3	0.4	ZNF131	0.42	FAM160B1	0.42							KLHL23	0.4													TSNAX	0.6															CDK13	0.57
						URB1	0.4	C1orf174	0.42	RAB2B	0.42							ISG20L2	0.4													NAA35	0.6															KIF3A	0.57
						NEK4	0.4	SIKE1	0.42	TGFBRAP1	0.42							PRPF18	0.4													RNASEL	0.6															GLUD2	0.57
						PIK3C3	0.4	UTP6	0.42	CDC23	0.42							NMD3	0.4													SLC35A3	0.6															STX17	0.57
						DYNC1LI2	0.4	PM20D2	0.42	AAK1	0.42							RDX	0.4													PSEN1	0.6															WDR35	0.57
						LSG1	0.4	ATP13A3	0.42	COG6	0.42							CKS2	0.4													ATRN	0.6															MBLAC2	0.57
						MRPL35	0.4	ZNF639	0.42	SH3GLB1	0.42							DCAF13	0.4													KIAA1704	0.6															GOLGA4	0.57
						ZBTB6	0.4	UBE2D1	0.42	NAA35	0.42							TMEM206	0.4													ARIH1	0.6															C1orf55	0.57
						FXR1	0.4	DR1	0.42	DCUN1D4	0.42							YARS2	0.4													TSC1	0.6															RFC1	0.57
						CAPZA1	0.4	TMEM194A	0.42	SETDB2	0.42							DDX19A	0.4													MED13	0.6															MTMR15	0.57
						DHX57	0.4	C16orf61	0.42	TOR1AIP2	0.42							NUP88	0.4													CEP135	0.6															SLC35D1	0.57
						LRRC40	0.4	ZNF562	0.42	HPS5	0.42							LRRC8B	0.4													KIAA1958	0.6															CYB5D1	0.57
						ROD1	0.4	UNG	0.41	RNF14	0.42							SLC7A1	0.4													ZNF281	0.6															SIRT1	0.57
						KIAA2018	0.4	PRPF3	0.41	DHX15	0.42							ZNF643	0.4													KPNA1	0.6															UBFD1	0.57
						UBR3	0.4	FAIM	0.41	ZNF143	0.42							NUDT21	0.4													BBS12	0.6															ZBTB34	0.57
						HYOU1	0.4	KIAA1586	0.41	IQCH	0.42							ANKS1A	0.4													BTBD1	0.6															TMEM161B	0.57
						UBE2K	0.4	ASF1A	0.41	PRKAR1A	0.42							ANKRD36BP1	0.4													ZDHHC20	0.6															LEPROT	0.57
						SPPL2A	0.4	CPSF3	0.41	PDS5B	0.42							OXSR1	0.4													ZMYM2	0.6															TMEM9B	0.57
						SF3A1	0.4	USP31	0.41	LIG4	0.42							ORC2L	0.4													BLZF1	0.6															ADAM10	0.57
						PHACTR2	0.4	UGP2	0.41	METT10D	0.42							TRMT6	0.4													LIN7C	0.6															PRLR	0.57
						PI4K2B	0.4	APLF	0.41	IPO11	0.42							FAM72D	0.4													PGBD4	0.6															UBTD2	0.57
						CLSPN	0.4	CCDC88A	0.41	IFT81	0.42							C18orf19	0.4													LPP	0.6															MLEC	0.57
						SCO1	0.4	DLG1	0.41	GAB1	0.42							RFC5	0.4													RNF103	0.6															DENND4C	0.57
						AGPAT3	0.4	GTF3C3	0.41	SMARCAL1	0.42							DERA	0.4													RBM18	0.6															RNF4	0.56
						RP2	0.4	RCC1	0.41	CPEB3	0.42							LRRC58	0.4													EPS15	0.6															SEC23IP	0.56
						LDOC1L	0.4	WDR77	0.41	GNG12	0.42							USP10	0.4													FNIP2	0.6															LOC100132707	0.56
						CKAP2	0.4	RTCD1	0.41	UBN2	0.42							PEX3	0.4													RBM25	0.6															FAM199X	0.56
						EIF3C	0.4	DNTTIP2	0.41	VPS4B	0.42							FANCI	0.4													RAB27B	0.6															ZNF347	0.56
						ALG10	0.4	FAM111B	0.41	BTBD1	0.42							SUPT7L	0.4													SPEN	0.6															EXD2	0.56
						TTPAL	0.4	ZYG11A	0.41	XRN1	0.42							ARHGAP21	0.4													C9orf64	0.6															ZNF397OS	0.56
						ZNF770	0.4	C4orf21	0.41	C2orf15	0.42							ULBP3	0.4													SNAP23	0.6															HIAT1	0.56
						B3GALNT2	0.4	EIF3C	0.41	NBEAL1	0.42							IDI2	0.4													SRPK2	0.6															MTMR9	0.56
						MANEA	0.4	HMGA1	0.41	CCDC30	0.42							AURKA	0.4													DYRK1A	0.6															WDR47	0.56
						TERF2	0.4	NFIL3	0.41	ZNF420	0.42							GYG1	0.4													NAA25	0.6															DIP2B	0.56
						VCP	0.4	MAGOHB	0.41	MTR	0.42							FAM108B1	0.4													ZXDB	0.6															MTMR3	0.56
						ATG4A	0.4	WDR33	0.41	EPS15	0.42							PCGF6	0.4													TEAD1	0.6															BBX	0.56
						C12orf5	0.4	PSIMCT-1	0.41	SFRS12IP1	0.42							DHX33	0.4													NR1D2	0.6															ALG10B	0.56
						ATXN1L	0.4	GNAI3	0.41	ZNF224	0.42							DHTKD1	0.4													CDK13	0.6															C1orf26	0.56
						UBE2A	0.4	ZBTB39	0.41	RAB8B	0.42							CCNYL1	0.4													STAG1	0.6															ATF2	0.56
						POM121C	0.4	RNF138	0.41	IFT80	0.42							HNRNPH3	0.4													TMEM167A	0.6															GNAQ	0.56
						UTP23	0.4	PAICS	0.41	PBRM1	0.42							M6PR	0.4													KIF3A	0.6															TET2	0.56
						MFSD1	0.4	TMEFF1	0.41	DYNC1I2	0.42							ACAT2	0.4													HNRNPU	0.6															ZFP112	0.56
						PAICS	0.4	KHDRBS1	0.41	JMY	0.42							NT5C2	0.4													MYO6	0.6															SIK3	0.56
						ERCC6L	0.4	C18orf10	0.41	TRIM32	0.42							BCL11A	0.4													ZNF431	0.6															ANO6	0.56
						CBX5	0.4	UTP20	0.41	RNF13	0.42																					SNX29	0.6															CPEB4	0.56
						CENPE	0.4	MMGT1	0.41	ZNF33A	0.42																					EYA3	0.6															ZNF2	0.56
						TIMELESS	0.4	ZNF507	0.41	NHLRC3	0.42																					MPP5	0.6															USP30	0.56
						KDM1B	0.4	KDM1B	0.41	TMEM19	0.42																					LZIC	0.6															ZFP3	0.56
						C1orf124	0.4	USP28	0.41	FAM193A	0.42																					ZBTB34	0.6															TSNAX	0.56
						C5orf22	0.4	ACTR6	0.41	NR1D2	0.42																					ZNF236	0.6															TCTN2	0.56
						RAB3GAP1	0.4	GCLM	0.41	DNAH7	0.42																					MYO5A	0.6															SUDS3	0.56
						TAF1B	0.4	NIPA2	0.41	POLR2A	0.42																					ANKRD13C	0.6															AR	0.56
						PCMT1	0.4	MFN1	0.41	TTC14	0.42																					TROVE2	0.6															EPB41L5	0.56
						PDS5B	0.4	UBAP2	0.41	KIAA1432	0.42																					GBF1	0.6															MED18	0.56
						UBXN2B	0.4	ECE2	0.41	SNIP1	0.42																					UBTD2	0.6															RBM26	0.56
						PNPLA8	0.4	POLA1	0.41	C4orf33	0.42																					BRWD3	0.6															VEZT	0.56
						NUP98	0.4	ZNF184	0.41	ZMYM1	0.42																					ZNF562	0.6															ATXN2	0.56
						CPNE3	0.4	PABPC4L	0.41	NCKAP1	0.42																					RNF4	0.59															ARFIP1	0.56
						CBLL1	0.4	MED17	0.41	CHD4	0.42																					CUL4B	0.59															ZNF564	0.56
						GCLM	0.4	NOL9	0.41	ZNF800	0.42																					USP15	0.59															IDE	0.56
						KDM6A	0.4	ZNF326	0.41	HERPUD2	0.42																					ZNF624	0.59															SCAI	0.56
						BRI3BP	0.4	CASP8AP2	0.41	SENP7	0.42																					NCOR1	0.59															RPRD2	0.56
						VPS4B	0.4	SSR1	0.41	RUNDC2A	0.42																					UBE2H	0.59															ZKSCAN5	0.56
						TTL	0.4	TBC1D7	0.41	NR2C2	0.42																					MPHOSPH9	0.59															ZNF180	0.56
						FUT11	0.4	LSM2	0.41	ALS2	0.42																					NEK9	0.59															KLHDC10	0.56
						ZNF669	0.4	ADNP2	0.41	G3BP2	0.42																					WDR31	0.59															FAM114A1	0.56
						CHEK1	0.4	TIA1	0.41	PHF2	0.42																					FAM116A	0.59															TM2D1	0.56
						KIAA0196	0.4	COQ3	0.41	SLC35D1	0.42																					ETAA1	0.59															DNAJC13	0.56
						HARBI1	0.4	ARL9	0.41	CYB5D1	0.42																					BBS7	0.59															GNG12	0.56
						DENND4A	0.4	UBA6	0.41	NRIP1	0.42																					GTF3C3	0.59															NBPF3	0.56
						CDC73	0.4	PDK1	0.41	VPS41	0.42																					FAM114A2	0.59															CXorf23	0.56
						FBXO45	0.4	WHSC1	0.41	ZBTB43	0.42																					CREBBP	0.59															NUP133	0.56
						MIB1	0.4	ZNF35	0.41	LMBRD2	0.42																					LRBA	0.59															WDR44	0.56
						SUSD1	0.4	ATR	0.41	NUDT6	0.42																					TP53BP1	0.59															TARDBP	0.56
						SMAD5	0.4	XPO4	0.41	ZFP91	0.42																					TMEM30A	0.59															ZNF160	0.56
						SLC5A3	0.4	C18orf19	0.41	KIAA1310	0.42																					CRK	0.59															ZMYM2	0.56
						SPAST	0.4	RFC5	0.41	CEP350	0.41																					EIF4G2	0.59															ADNP	0.56
						VPS35	0.4	GATAD2A	0.41	EIF4E	0.41																					ROCK2	0.59															PAFAH1B1	0.56
						AMMECR1L	0.4	ISY1	0.41	ACAP2	0.41																					MED14	0.59															CASC2	0.56
						CSNK1G1	0.4	HPRT1	0.41	FBXL3	0.41																					ZNF136	0.59															GABPA	0.56
						C14orf118	0.4	TMEM39A	0.41	ZSCAN20	0.41																					CDC23	0.59															SNX27	0.56
						DDX1	0.4	MAPRE1	0.41	EXD2	0.41																					KIAA1279	0.59															FDXACB1	0.56
						UBE3A	0.4	UMPS	0.41	ARMC8	0.41																					LARP1	0.59															EDEM1	0.56
						MCM8	0.4	BARD1	0.41	ZNF267	0.41																					SERINC5	0.59															FXC1	0.56
						ANKS1A	0.4	IPO5	0.41	TOX4	0.41																					FAR1	0.59															MTR	0.56
						MFAP3	0.4	PLEKHG1	0.41	C15orf57	0.41																					DCAF5	0.59															ZNF827	0.56
						CENPO	0.4	ERI1	0.41	COPS8	0.41																					ZZEF1	0.59															WDTC1	0.56
						NSF	0.4	DNAJA1	0.41	SNX30	0.41																					RAB5B	0.59															DHX8	0.56
						FIP1L1	0.4	RPF2	0.41	RBM22	0.41																					CNOT6	0.59															RBM25	0.56
						KLHL8	0.4	TRIT1	0.41	KIAA1328	0.41																					WDR7	0.59															C10orf32	0.56
						NAA30	0.4	TBCCD1	0.4	FUBP1	0.41																					CLPX	0.59															ZNF224	0.56
						VPS24	0.4	CRLF3	0.4	LRBA	0.41																					ZMPSTE24	0.59															MTHFR	0.56
						WDR55	0.4	CBX2	0.4	ATF2	0.41																					SENP1	0.59															SRPK2	0.56
						PGM3	0.4	XPO7	0.4	CSNK1A1	0.41																					UGGT1	0.59															TRIM32	0.56
						C12orf66	0.4	ARMC8	0.4	ZNF844	0.41																					CCNG2	0.59															RAD17	0.56
						WDR82	0.4	RRAS2	0.4	SSH1	0.41																					VPS39	0.59															ORC2L	0.56
						ZNF611	0.4	KCTD20	0.4	GNAQ	0.41																					GXYLT1	0.59															COX15	0.56
						KLHL18	0.4	SAP130	0.4	CAB39	0.41																					CBLL1	0.59															C14orf174	0.56
						ESRP1	0.4	CDKN3	0.4	CCNH	0.41																					PTCD2	0.59															C14orf43	0.56
						USP8	0.4	HNRNPR	0.4	OSBPL11	0.41																					FUT11	0.59															TTC14	0.56
						MAP3K9	0.4	UBASH3B	0.4	CRK	0.41																					RNF41	0.59															PRPF4B	0.56
						FAM105B	0.4	YWHAG	0.4	ZNF770	0.41																					INTU	0.59															KRBA2	0.56
						USP10	0.4	POLA2	0.4	HIPK1	0.41																					ZNF429	0.59															FBXO21	0.56
						CXorf38	0.4	C3orf23	0.4	SMCR8	0.41																					SNX27	0.59															GNPDA2	0.56
						FBXO21	0.4	CBFB	0.4	ZNF187	0.41																					DDX6	0.59															CSRNP2	0.56
						EIF5	0.4	CBL	0.4	ATF7	0.41																					DPY19L4	0.59															C2orf16	0.56
						RBL1	0.4	CMPK1	0.4	TM6SF1	0.41																					NDFIP1	0.59															TTC8	0.56
						PAPOLA	0.4	USP34	0.4	HEATR5B	0.41																					ZNF420	0.59															NRIP1	0.56
						C1orf55	0.4	FYTTD1	0.4	KLHL28	0.41																					RTF1	0.59															ZFP91	0.56
						CORO1C	0.4	PTPN2	0.4	SHQ1	0.41																					RBPJ	0.59															ZNF845	0.56
						HNRPLL	0.4	ATG3	0.4	PAPOLG	0.41																					SH3D19	0.59															EIF2C4	0.56
						NECAP1	0.4	FANCL	0.4	MKL2	0.41																					MCFD2	0.59															CCDC52	0.55
						KIAA0226	0.4	MYO10	0.4	RBM41	0.41																					UFSP2	0.59															IPPK	0.55
						CWC27	0.4	EHBP1	0.4	CTDSPL2	0.41																					SETD1B	0.59															BTD	0.55
						MYO5A	0.4	TFDP1	0.4	NAPG	0.41																					KIAA0562	0.59															ORC4L	0.55
						NEDD1	0.4	TNPO3	0.4	PGRMC2	0.41																					DICER1	0.59															LCA5	0.55
						FAM35A	0.4	DCUN1D4	0.4	SRBD1	0.41																					MYOF	0.59															CLDN12	0.55
						EIF4A1	0.4	ZNF295	0.4	INVS	0.41																					UBE4A	0.59															DIS3L	0.55
						GBF1	0.4	MEX3C	0.4	USP53	0.41																					JMY	0.59															STXBP3	0.55
						UBTD2	0.4	ORC5L	0.4	MON2	0.41																					CDC42BPB	0.59															USP7	0.55
						PDCD11	0.4	ENOX2	0.4	IBTK	0.41																					RAD23B	0.59															LOC100129550	0.55
						C6orf106	0.4	ASAP1	0.4	GPD2	0.41																					ATR	0.59															INTS12	0.55
						GMPS	0.4	RANBP1	0.4	ATRN	0.41																					PARG	0.59															ATXN1	0.55
								PRKDC	0.4	DCAF5	0.41																					XPO4	0.59															BCL2L11	0.55
								YARS	0.4	KBTBD3	0.41																					SEC24D	0.59															C17orf68	0.55
								EPC1	0.4	RAB5B	0.41																					GLUD2	0.59															C16orf46	0.55
								COPS7B	0.4	VAMP4	0.41																					SMAD4	0.59															CTDSPL	0.55
								ZDHHC18	0.4	FTSJD1	0.41																					RABL3	0.59															CCAR1	0.55
								UBE3C	0.4	VEZT	0.41																					HERPUD2	0.59															XPC	0.55
								MRPL37	0.4	PWWP2A	0.41																					ALS2	0.59															FAM160B1	0.55
								CENPW	0.4	ZNF782	0.41																					ZBTB43	0.59															TGFBRAP1	0.55
								TOMM5	0.4	S100PBP	0.41																					GFM1	0.59															RBM41	0.55
								MARS2	0.4	LOC647979	0.41																					C22orf30	0.59															GEMIN5	0.55
								TUBGCP3	0.4	ERAP1	0.41																					RBM47	0.59															ZNF225	0.55
								ARPC5	0.4	LMTK2	0.41																					EIF2C4	0.59															C14orf45	0.55
								LYN	0.4	PHF17	0.41																					APBB2	0.58															SFRS13A	0.55
								PSMD1	0.4	MRPS27	0.41																					SEPT7	0.58															ZNF641	0.55
								RNF219	0.4	HIF1AN	0.41																					FARP2	0.58															RNASEL	0.55
								ERGIC2	0.4	TTC17	0.41																					HELZ	0.58															COPB1	0.55
								ATF7IP	0.4	HDHD2	0.41																					ZNF347	0.58															C10orf26	0.55
								C6orf115	0.4	TK2	0.41																					IPO8	0.58															FAM45B	0.55
								CHIC2	0.4	NAP1L5	0.41																					MTF1	0.58															ZNF320	0.55
								HNRNPA3	0.4	USP33	0.41																					MAPK14	0.58															CCDC125	0.55
								PDCD5	0.4	DHX29	0.41																					KCTD20	0.58															KIDINS220	0.55
								SET	0.4	C2orf60	0.41																					TMX1	0.58															ZNF91	0.55
								GCFC1	0.4	DCUN1D3	0.41																					STXBP3	0.58															ZNF440	0.55
								PTPN4	0.4	RBM18	0.41																					TRAPPC6B	0.58															CLCN6	0.55
								RASA2	0.4	SNX1	0.41																					MAPK1	0.58															PACRGL	0.55
								UBE2CBP	0.4	RSC1A1	0.41																					GSPT1	0.58															C5orf43	0.55
								LRRC58	0.4	TAF9B	0.41																					SUZ12	0.58															KIAA1468	0.55
								MED8	0.4	RBPJ	0.41																					DCK	0.58															EIF4E3	0.55
								INTS8	0.4	ZNF827	0.41																					ZNF234	0.58															TTC17	0.55
								POGK	0.4	SLC30A7	0.41																					DIS3	0.58															VPS13C	0.55
								H2AFZ	0.4	UBE3B	0.41																					ZNF813	0.58															SCYL3	0.55
								PLAGL2	0.4	C10orf118	0.41																					OSBPL11	0.58															BBS12	0.55
								UBE2V2	0.4	FAM76A	0.41																					TOP1	0.58															CBLL1	0.55
								UHRF1	0.4	KIAA1407	0.41																					ATF7	0.58															ZNF264	0.55
								IMMT	0.4	PDPK1	0.41																					CPEB4	0.58															WDR26	0.55
								CHAF1A	0.4	PKNOX1	0.41																					POM121C	0.58															KLHDC1	0.55
								KIAA0226	0.4	SEL1L	0.41																					TTC33	0.58															UBN1	0.55
								CLP1	0.4	GAPVD1	0.41																					TTC26	0.58															USP33	0.55
								PRKD3	0.4	ZNF597	0.41																					ACTR2	0.58															DHX29	0.55
								PPP1CC	0.4	MGA	0.41																					SENP6	0.58															COQ7	0.55
								MMACHC	0.4	EXOG	0.41																					INVS	0.58															CHD6	0.55
								MRPS22	0.4	COX15	0.41																					TMEM209	0.58															AKAP10	0.55
								CCNYL1	0.4	ATR	0.41																					NIPA1	0.58															VPS11	0.55
								ILF3	0.4	SPG20	0.41																					DAAM1	0.58															DDX6	0.55
								ZFP82	0.4	ADAT1	0.41																					ZNF268	0.58															ACVR1B	0.55
								SACS	0.4	USP8	0.41																					ARL1	0.58															ZBTB44	0.55
								RPA1	0.4	GPR107	0.41																					SYNRG	0.58															THSD4	0.55
								UBAP2L	0.4	MYO6	0.41																					ZNF221	0.58															TRPS1	0.55
										RIF1	0.41																					BRAP	0.58															PTPN13	0.55
										RABGAP1	0.41																					ATP2A2	0.58															FRYL	0.55
										DYNC2H1	0.41																					TADA2B	0.58															SLC39A9	0.55
										PDIK1L	0.41																					VPS4B	0.58															C14orf118	0.55
										NEK11	0.41																					FANCM	0.58															MFAP1	0.55
										FBXO21	0.41																					TARDBP	0.58															ZBTB25	0.55
										ATG4C	0.41																					PIGN	0.58															EDEM3	0.55
										KIAA1191	0.41																					EDEM1	0.58															RCOR3	0.55
										DOCK1	0.41																					EAF1	0.58															MPHOSPH8	0.55
										FAM200A	0.41																					USP40	0.58															TJP1	0.55
										ESCO1	0.41																					ZNF555	0.58															OCIAD1	0.55
										SNRK	0.41																					ZBTB25	0.58															NSUN3	0.55
										LSM11	0.41																					MPHOSPH8	0.58															TAPT1	0.55
										GBF1	0.41																					SPIN1	0.58															C5orf42	0.55
										RALGAPA1	0.41																					CTBS	0.58															ABCB7	0.55
										FAM82A1	0.41																					RBBP5	0.58															RBBP6	0.55
										CLUAP1	0.41																					SPATA13	0.58															NF1	0.55
										RNF4	0.4																					LMBR1	0.58															SETBP1	0.55
										SEC23IP	0.4																					QRICH1	0.58															ZDHHC17	0.55
										ISCA1	0.4																					KIAA1432	0.58															ZDHHC21	0.55
										SEPT7	0.4																					MTM1	0.58															PTER	0.55
										SNX18	0.4																					ZNF625	0.58															NFIC	0.55
										FARP2	0.4																					LOC729082	0.58															PALB2	0.55
										PTPRG	0.4																					EIF5	0.58															CHD4	0.55
										MBTPS2	0.4																					ERCC6	0.58															MYCBP	0.55
										CCDC75	0.4																					ZNF28	0.58															SPEF2	0.55
										LYRM7	0.4																					MUDENG	0.58															RUNDC2A	0.55
										TIGD6	0.4																					EPM2AIP1	0.58															LCMT2	0.55
										SKP1	0.4																					MGAT5	0.58															SNX29	0.55
										RAPH1	0.4																					BAT2L1	0.58															ESCO1	0.55
										PIBF1	0.4																					SNX4	0.58															PHF2	0.55
										MAML3	0.4																					EIF2AK3	0.58															EPM2AIP1	0.55
										TTC5	0.4																					GGNBP2	0.58															WDR78	0.55
										SLC30A4	0.4																					LMAN1	0.57															C5orf53	0.55
										MR1	0.4																					EPT1	0.57															C22orf30	0.55
										BAZ2A	0.4																					SEC23IP	0.57															ETFDH	0.55
										GTF3C3	0.4																					ZNF568	0.57															ZNF100	0.55
										EFHC1	0.4																					C14orf129	0.57															ATF6	0.55
										ANKHD1-EIF4EBP3	0.4																					SNX18	0.57															BECN1	0.55
										ANKRD17	0.4																					PCNP	0.57															PARD3B	0.55
										POT1	0.4																					TPR	0.57															PIGG	0.54
										SLC25A40	0.4																					ORC4L	0.57															SOCS4	0.54
										ALG10B	0.4																					TOPORS	0.57															IRF2	0.54
										KIF13A	0.4																					KRR1	0.57															FBXL3	0.54
										C10orf46	0.4																					C18orf25	0.57															KLHL20	0.54
										SPATA7	0.4																					ZFHX3	0.57															SECISBP2	0.54
										CPEB2	0.4																					C11orf46	0.57															MOBKL1A	0.54
										BTBD7	0.4																					UTP14C	0.57															RBM22	0.54
										UBP1	0.4																					ALDH6A1	0.57															TMEM128	0.54
										MGEA5	0.4																					ZNF417	0.57															SFRS11	0.54
										LRCH3	0.4																					ZNF561	0.57															SLC35A5	0.54
										TBC1D9	0.4																					INTS12	0.57															ZNF417	0.54
										MARVELD2	0.4																					ZNF717	0.57															ANKRD17	0.54
										WAPAL	0.4																					ELK3	0.57															CCNDBP1	0.54
										DTWD2	0.4																					ZKSCAN2	0.57															ZNF790	0.54
										MINPP1	0.4																					PPIG	0.57															PIGK	0.54
										NCOA1	0.4																					PHIP	0.57															POT1	0.54
										ATXN1L	0.4																					HMBOX1	0.57															ZFX	0.54
										TSGA14	0.4																					MKL2	0.57															USP46	0.54
										SFRS13A	0.4																					ZNF225	0.57															RNF11	0.54
										IREB2	0.4																					CSNK2A1P	0.57															KIF5B	0.54
										SENP6	0.4																					DCUN1D1	0.57															ZNF665	0.54
										MFSD1	0.4																					ZNF490	0.57															PPIG	0.54
										COPB1	0.4																					RNF14	0.57															ZNF234	0.54
										PDE12	0.4																					ATXN2	0.57															PHIP	0.54
										C10orf26	0.4																					ZNF426	0.57															CPEB2	0.54
										FAM45B	0.4																					ZNF782	0.57															JKAMP	0.54
										ZZEF1	0.4																					RCBTB1	0.57															UBP1	0.54
										KIF2A	0.4																					KIAA2026	0.57															MFSD8	0.54
										UBXN7	0.4																					CD46	0.57															HMBOX1	0.54
										ZNF627	0.4																					ZKSCAN5	0.57															GPD1L	0.54
										ATXN2	0.4																					PXK	0.57															GPBP1	0.54
										FEM1C	0.4																					C2orf86	0.57															AVL9	0.54
										ZNF268	0.4																					WDR26	0.57															CDC23	0.54
										ZCWPW2	0.4																					FBXO34	0.57															MEIS3P1	0.54
										FAM178A	0.4																					DNAJC14	0.57															IREB2	0.54
										PTPN11	0.4																					CANX	0.57															SMARCA5	0.54
										ZNF397	0.4																					PTPN13	0.57															SRBD1	0.54
										SPOPL	0.4																					FXC1	0.57															KIAA1704	0.54
										SGCB	0.4																					ZNF181	0.57															ZZEF1	0.54
										CCNG2	0.4																					IKZF4	0.57															ARIH1	0.54
										ANUBL1	0.4																					ATP10D	0.57															YIPF6	0.54
										TMEM144	0.4																					ADNP2	0.57															WDR7	0.54
										LOC402377	0.4																					RAB8B	0.57															GDE1	0.54
										VPS13C	0.4																					PHF3	0.57															ZMPSTE24	0.54
										NCOA4	0.4																					PKNOX1	0.57															RRN3	0.54
										FAM55C	0.4																					MAN2A1	0.57															RAB3GAP1	0.54
										PPM1A	0.4																					OCIAD1	0.57															LOC647979	0.54
										KDM6A	0.4																					ETF1	0.57															C11orf58	0.54
										OSBP	0.4																					ZC3H13	0.57															BRAP	0.54
										CXorf23	0.4																					TRRAP	0.57															TRIM13	0.54
										KLHDC1	0.4																					TRIM32	0.57															ZNF449	0.54
										TARDBP	0.4																					ACER2	0.57															RPS6KA5	0.54
										SYNJ2BP	0.4																					TAOK1	0.57															C6orf120	0.54
										C4orf34	0.4																					C5orf42	0.57															SLC35F5	0.54
										LNPEP	0.4																					C12orf66	0.57															TMX3	0.54
										ZNF518A	0.4																					LOC100271836	0.57															NUMB	0.54
										OSGEPL1	0.4																					ZNF720	0.57															SH3RF1	0.54
										JAZF1	0.4																					HOOK1	0.57															MYB	0.54
										TPP1	0.4																					PTPLAD1	0.57															NDST1	0.54
										LATS1	0.4																					PTER	0.57															SERINC3	0.54
										PIGN	0.4																					KRBA2	0.57															LNPEP	0.54
										C12orf51	0.4																					CYB5RL	0.57															TCEB3	0.54
										EDEM1	0.4																					SYNJ1	0.57															CDC73	0.54
										ARID4B	0.4																					ZNF37A	0.57															ZNF638	0.54
										RTF1	0.4																					WDR19	0.57															TAF9B	0.54
										C17orf39	0.4																					DYNC1H1	0.57															IP6K1	0.54
										UBTF	0.4																					ANAPC1	0.57															OTUD4	0.54
										C10orf32	0.4																					RIOK2	0.57															EPS15	0.54
										PHF3	0.4																					SIRT1	0.57															SLC30A7	0.54
										NEK7	0.4																					UBFD1	0.57															TIRAP	0.54
										REV1	0.4																					ZNF207	0.57															RAD54L2	0.54
										ZC3H13	0.4																					PTEN	0.57															ADNP2	0.54
										UBA6	0.4																					GOLGA1	0.57															TBC1D14	0.54
										KLHL8	0.4																					LSM11	0.57															RBM12B	0.54
										DYRK1A	0.4																					SBF2	0.57															UBE4A	0.54
										ORC2L	0.4																					NIN	0.57															EIF4B	0.54
										C5orf42	0.4																					PHF20	0.56															RBBP5	0.54
										ABCB7	0.4																					UBE2W	0.56															LCORL	0.54
										TUBGCP4	0.4																					TRAF6	0.56															C2orf69	0.54
										HNRNPU	0.4																					PTPRG	0.56															PANK3	0.54
										C9orf41	0.4																					IRF2	0.56															GNB1	0.54
										PI4K2A	0.4																					TBC1D8B	0.56															USP8	0.54
										MRFAP1L1	0.4																					ACBD5	0.56															BTAF1	0.54
										CDC42	0.4																					EXD2	0.56															PUS7L	0.54
										GOSR1	0.4																					KIAA1737	0.56															PDZD8	0.54
										FBXL2	0.4																					TOX4	0.56															IL6ST	0.54
										KIAA1324L	0.4																					RSRC2	0.56															ST8SIA6	0.54
										ZFC3H1	0.4																					FUBP1	0.56															LRIG1	0.54
										SLC30A5	0.4																					SMG7	0.56															NCOA2	0.54
										UBQLN1	0.4																					NBN	0.56															PTEN	0.54
										SYNJ1	0.4																					C10orf46	0.56															GFM1	0.54
										C20orf94	0.4																					YY1	0.56															CRIM1	0.54
										C2orf16	0.4																					ZC3HAV1L	0.56															ZNF45	0.54
										ATP9B	0.4																					THUMPD1	0.56															ZNF699	0.54
										UTRN	0.4																					ZFP161	0.56															AAGAB	0.54
										CDS1	0.4																					IKBKAP	0.56															CTDSP2	0.53
										ATF1	0.4																					APPL2	0.56															CUL4B	0.53
										TMEM33	0.4																					ATXN1L	0.56															BSDC1	0.53
										SPCS3	0.4																					KIAA0564	0.56															HMGXB4	0.53
										NSD1	0.4																					HTT	0.56															FAM20B	0.53
										ZNF223	0.4																					SUDS3	0.56															ZNF594	0.53
										LCMT2	0.4																					TRAF3IP1	0.56															SKP1	0.53
										TNRC6A	0.4																					ZNF320	0.56															EFCAB7	0.53
										MTMR15	0.4																					VAMP4	0.56															ZNF516	0.53
										SIRT1	0.4																					TMED8	0.56															WDFY1	0.53
										C7orf64	0.4																					RALGPS2	0.56															ZMYM3	0.53
										ZBED5	0.4																					S100PBP	0.56															C10orf12	0.53
										NPHP1	0.4																					KIAA1598	0.56															NEBL	0.53
										ADAL	0.4																					PEX12	0.56															ZNF561	0.53
										TMEM9B	0.4																					RRN3	0.56															UBE2K	0.53
										CWC27	0.4																					SCAI	0.56															KIF13A	0.53
										MYO5A	0.4																					DENND5A	0.56															MPP7	0.53
										WDR78	0.4																					C5orf43	0.56															CHUK	0.53
										CLINT1	0.4																					HIF1AN	0.56															ZNF813	0.53
										ATF6	0.4																					KIAA1468	0.56															PLDN	0.53
																																SNX6	0.56															HIPK1	0.53
																																NFAT5	0.56															KIAA1033	0.53
																																HLCS	0.56															CCDC66	0.53
																																FCF1	0.56															DUSP18	0.53
																																DHX29	0.56															KIAA0319L	0.53
																																CBR4	0.56															RAB2B	0.53
																																VPS8	0.56															ZNF823	0.53
																																SFRS1	0.56															DHFRL1	0.53
																																WDR20	0.56															HTT	0.53
																																SLC39A9	0.56															ERBB3	0.53
																																HECTD1	0.56															PHF13	0.53
																																UBE3B	0.56															GPD2	0.53
																																HMG20A	0.56															PPP2R5E	0.53
																																TRMT5	0.56															FAM161B	0.53
																																ARMCX5	0.56															C1orf27	0.53
																																NPAT	0.56															CLPX	0.53
																																GRLF1	0.56															PPIP5K1	0.53
																																ZNF792	0.56															USP24	0.53
																																REV1	0.56															LIMA1	0.53
																																HNRNPH2	0.56															ZNF221	0.53
																																NHLRC3	0.56															ZFP30	0.53
																																COX15	0.56															NSL1	0.53
																																XRN2	0.56															DCAF16	0.53
																																PTPN4	0.56															HIVEP3	0.53
																																VPS36	0.56															EXOC1	0.53
																																SMEK1	0.56															TTC3	0.53
																																TYW3	0.56															IFNAR1	0.53
																																UTRN	0.56															ARID1B	0.53
																																SENP7	0.56															HLCS	0.53
																																KIAA0317	0.56															GLT8D1	0.53
																																SPCS3	0.56															TSPYL1	0.53
																																YPEL5	0.56															CRAMP1L	0.53
																																ESCO1	0.56															C2orf60	0.53
																																TMEM167B	0.56															BMS1P5	0.53
																																CDKL5	0.56															LPP	0.53
																																ARL8B	0.56															EXOSC10	0.53
																																ZBED5	0.56															ANKRD42	0.53
																																ZNF189	0.56															RPAP3	0.53
																																VCPIP1	0.56															VPS8	0.53
																																NRIP1	0.56															GFM2	0.53
																																ZNF546	0.56															PCM1	0.53
																																ZNF292	0.56															NOL9	0.53
																																MSL2	0.56															HELQ	0.53
																																FBXO48	0.56															ATAD1	0.53
																																PHF21A	0.56															UFSP2	0.53
																																ERCC8	0.55															HMG20A	0.53
																																HMGXB4	0.55															TMEM87A	0.53
																																CHURC1	0.55															USP12	0.53
																																ZSCAN20	0.55															TMEM192	0.53
																																ATAD2B	0.55															SFRS12IP1	0.53
																																TBC1D12	0.55															FBXO28	0.53
																																ARMC8	0.55															PHF3	0.53
																																LCA5	0.55															REV1	0.53
																																TMEM128	0.55															ERLEC1	0.53
																																ROD1	0.55															ZNF701	0.53
																																PAK2	0.55															ZNF597	0.53
																																USP7	0.55															NHLRC3	0.53
																																HNRNPR	0.55															SNX19	0.53
																																UBE2Q2	0.55															TLE3	0.53
																																FAM175B	0.55															KIAA1432	0.53
																																ATXN1	0.55															GOSR1	0.53
																																RAB18	0.55															ENTPD4	0.53
																																MGEA5	0.55															KIAA1191	0.53
																																ARL13B	0.55															ERCC6	0.53
																																SNX25	0.55															ZNF431	0.53
																																MYO5C	0.55															YIPF5	0.53
																																PAPOLG	0.55															FAM120B	0.53
																																USP30	0.55															HERPUD2	0.53
																																SRBD1	0.55															NKTR	0.53
																																ATM	0.55															RPP14	0.53
																																DHFRL1	0.55															VWA2	0.53
																																SETDB2	0.55															FAM200A	0.53
																																ZNF295	0.55															RIOK2	0.53
																																HPS5	0.55															ZKSCAN3	0.53
																																AR	0.55															ZBTB3	0.53
																																RANBP6	0.55															KHNYN	0.53
																																C5orf36	0.55															FLNB	0.53
																																KLHL9	0.55															ATPAF1	0.53
																																ZNF468	0.55															CELSR1	0.53
																																FASTKD2	0.55															LARP7	0.52
																																VPS53	0.55															BTBD10	0.52
																																TBK1	0.55															HEATR5A	0.52
																																USP24	0.55															SKIV2L2	0.52
																																SNTB2	0.55															CCDC75	0.52
																																CHMP2B	0.55															UNC50	0.52
																																FBXO3	0.55															ACAP2	0.52
																																RPE	0.55															TPR	0.52
																																THUMPD3	0.55															NSUN4	0.52
																																C12orf23	0.55															ERBB4	0.52
																																ZRANB3	0.55															RAPH1	0.52
																																ARPP19	0.55															MAML3	0.52
																																GFM2	0.55															RBL2	0.52
																																TAF9B	0.55															TMEM67	0.52
																																COG3	0.55															SECISBP2L	0.52
																																GNS	0.55															COG5	0.52
																																ZFP90	0.55															RSRC2	0.52
																																MFAP1	0.55															SATL1	0.52
																																SFRS12IP1	0.55															WDR52	0.52
																																EDEM3	0.55															C11orf46	0.52
																																ZNF701	0.55															HNRNPR	0.52
																																ZNF597	0.55															SENP8	0.52
																																PRKG1	0.55															C9orf156	0.52
																																STK4	0.55															ANKMY2	0.52
																																ABCB7	0.55															SEC24A	0.52
																																SNX19	0.55															MEGF9	0.52
																																LIMD1	0.55															CRK	0.52
																																SRP72	0.55															MREG	0.52
																																STRN3	0.55															ZNF284	0.52
																																SP4	0.55															SLC22A5	0.52
																																ATG12	0.55															PPP2CA	0.52
																																RAB10	0.55															CNNM3	0.52
																																ABL2	0.55															MARCH5	0.52
																																CXorf38	0.55															CSTF2T	0.52
																																PALB2	0.55															EARS2	0.52
																																ENTPD4	0.55															EZH1	0.52
																																ANGEL2	0.55															MUL1	0.52
																																KPNA6	0.55															COMMD10	0.52
																																C2orf16	0.55															SETDB2	0.52
																																UBE2G1	0.55															ACVR2B	0.52
																																SDAD1	0.55															FAM54B	0.52
																																TMBIM6	0.55															VAMP4	0.52
																																CTCF	0.55															ZNF664	0.52
																																ZNF45	0.55															KIAA1370	0.52
																																ETFDH	0.55															RSBN1	0.52
																																PRLR	0.55															TMED10	0.52
																																LOC100190986	0.55															ZCWPW2	0.52
																																AKAP13	0.55															RCBTB1	0.52
																																ZNF330	0.55															KIAA1958	0.52
																																KIAA0947	0.55															GON4L	0.52
																																RNF6	0.55															HSD17B4	0.52
																																CRNKL1	0.54															COG2	0.52
																																CHST15	0.54															DNAJC28	0.52
																																LOC100132707	0.54															POFUT1	0.52
																																RBMXL1	0.54															ALKBH8	0.52
																																CEP63	0.54															C3orf38	0.52
																																TOMM70A	0.54															C16orf62	0.52
																																FBXL3	0.54															PIAS1	0.52
																																DOPEY1	0.54															C2orf15	0.52
																																ZNF280D	0.54															ARL6	0.52
																																NCRNA00182	0.54															COG7	0.52
																																IPMK	0.54															PCDH1	0.52
																																ATL3	0.54															KIAA0247	0.52
																																C12orf72	0.54															GTF3C4	0.52
																																MTMR3	0.54															NFATC2IP	0.52
																																PHTF2	0.54															KIAA1715	0.52
																																WAC	0.54															WDR20	0.52
																																ANKRD52	0.54															KIAA1107	0.52
																																USP4	0.54															BCOR	0.52
																																LIMS1	0.54															ZC3H13	0.52
																																FAM91A1	0.54															SENP2	0.52
																																GNA13	0.54															ZNF451	0.52
																																DAZAP2	0.54															CTBS	0.52
																																RNF11	0.54															RAD23B	0.52
																																C8orf37	0.54															GMFB	0.52
																																SPATA6	0.54															LOC100271836	0.52
																																ERI2	0.54															KIAA0776	0.52
																																ICK	0.54															STAG1	0.52
																																CBL	0.54															ARMC9	0.52
																																NPTN	0.54															LOC100129034	0.52
																																ZNF623	0.54															TMEM167A	0.52
																																MINPP1	0.54															SLC30A1	0.52
																																LARS	0.54															TUBGCP4	0.52
																																MARCH5	0.54															TMEM30B	0.52
																																CSTF2T	0.54															RABGAP1	0.52
																																RRM2B	0.54															DYNC2H1	0.52
																																C1orf27	0.54															UBQLN1	0.52
																																ZNF627	0.54															ZNF28	0.52
																																SRCAP	0.54															EP400	0.52
																																SMAD2	0.54															ZNF223	0.52
																																ZNF322A	0.54															FAM120AOS	0.52
																																TMED10	0.54															MAML1	0.52
																																ZNF397	0.54															ZNF808	0.52
																																LIMA1	0.54															PHF15	0.52
																																CD2AP	0.54															CNOT8	0.52
																																GALC	0.54															TWF1	0.52
																																LIG4	0.54															ADAL	0.52
																																UBXN2B	0.54															SNX14	0.52
																																EXOC6	0.54															CAPRIN1	0.52
																																FBXO11	0.54															PTPRA	0.52
																																ARID1B	0.54															SPATA5	0.52
																																C6orf120	0.54															BRWD3	0.52
																																LRCH1	0.54															MAT2A	0.52
																																SH3RF1	0.54															PHF21A	0.52
																																RPS6KA6	0.54															PHF20	0.51
																																TMEM87A	0.54															USP38	0.51
																																FBXO28	0.54															CHURC1	0.51
																																SRRM2	0.54															TBC1D12	0.51
																																ZNF780A	0.54															SCYL2	0.51
																																PTPDC1	0.54															USP19	0.51
																																MYEF2	0.54															ATP6V1A	0.51
																																DYNC1I2	0.54															SF3A1	0.51
																																USP48	0.54															MAPK8	0.51
																																ZNF708	0.54															FAM175B	0.51
																																PPP1R15B	0.54															YTHDF2	0.51
																																LUC7L2	0.54															SYPL1	0.51
																																SGK269	0.54															SBNO1	0.51
																																WDR82	0.54															PARP11	0.51
																																OCLN	0.54															GLUD1	0.51
																																C14orf43	0.54															CAB39	0.51
																																FBXW8	0.54															ZNF658	0.51
																																KIAA1244	0.54															WDR89	0.51
																																XPR1	0.54															BCL2	0.51
																																CHD4	0.54															KIAA0753	0.51
																																KPNB1	0.54															KLHDC2	0.51
																																RNF38	0.54															UNC119B	0.51
																																FAM98B	0.54															CWF19L2	0.51
																																AHCYL1	0.54															KATNAL1	0.51
																																TMEM185B	0.54															TMEM209	0.51
																																LCMT2	0.54															USP53	0.51
																																TRPM7	0.54															INPP4B	0.51
																																MAML1	0.54															UBL3	0.51
																																NECAP1	0.54															RANBP6	0.51
																																DCLRE1A	0.54															VPS53	0.51
																																SNRK	0.54															SNAP29	0.51
																																TWF1	0.54															IFT74	0.51
																																MARCH8	0.54															SMAD2	0.51
																																CISD2	0.54															C1orf83	0.51
																																FAM35A	0.54															ZNF426	0.51
																																MED28	0.54															SLC25A36	0.51
																																USP42	0.53															TRAK1	0.51
																																CPD	0.53															FAM151B	0.51
																																CGRRF1	0.53															NBPF1	0.51
																																SKIV2L2	0.53															METT10D	0.51
																																UNC50	0.53															CCDC93	0.51
																																FAM168A	0.53															FOXP1	0.51
																																RAB28	0.53															PGPEP1	0.51
																																HIVEP1	0.53															ZNF799	0.51
																																SECISBP2	0.53															MAP2K4	0.51
																																DYNC1LI2	0.53															C9orf93	0.51
																																LEMD3	0.53															NEO1	0.51
																																DSCR3	0.53															BTBD1	0.51
																																KIAA1328	0.53															HADHB	0.51
																																CDC42SE2	0.53															RASA1	0.51
																																ATMIN	0.53															THAP9	0.51
																																ARFGEF2	0.53															PGBD4	0.51
																																C1orf26	0.53															UGCG	0.51
																																VPS37A	0.53															ZRANB3	0.51
																																NR3C1	0.53															DHDDS	0.51
																																ZNF252	0.53															DCUN1D3	0.51
																																VAMP3	0.53															OSGEPL1	0.51
																																BRPF3	0.53															PTAR1	0.51
																																CAPN7	0.53															PRDX3	0.51
																																LUZP1	0.53															ZNF174	0.51
																																ZNF284	0.53															AKAP9	0.51
																																TM6SF1	0.53															TNRC6C	0.51
																																ZNF709	0.53															SLC38A1	0.51
																																ATP6V0A2	0.53															PPP1R12A	0.51
																																KATNAL1	0.53															ESR1	0.51
																																SH3GLB1	0.53															ZNF616	0.51
																																USP16	0.53															MOSPD2	0.51
																																LRPPRC	0.53															USP9X	0.51
																																MAP4K5	0.53															C14orf102	0.51
																																UBL3	0.53															JMY	0.51
																																CBX5	0.53															CCNG1	0.51
																																ZNF718	0.53															ZNF708	0.51
																																ZNF664	0.53															ZXDB	0.51
																																SLC25A36	0.53															VHL	0.51
																																ZNF507	0.53															ZFYVE1	0.51
																																PPP6C	0.53															LUC7L2	0.51
																																ANKRA2	0.53															LCA5L	0.51
																																FAM151B	0.53															EEF2K	0.51
																																TAF1B	0.53															ZNF84	0.51
																																IQCH	0.53															PAN3	0.51
																																PACRGL	0.53															TM9SF3	0.51
																																ZFP30	0.53															TMEM50A	0.51
																																NUP98	0.53															TRIO	0.51
																																DOCK9	0.53															PTPLAD1	0.51
																																RIPK1	0.53															BCL9	0.51
																																ZNF180	0.53															SMEK1	0.51
																																KLHDC5	0.53															XPR1	0.51
																																PEX19	0.53															GCC1	0.51
																																NCOA4	0.53															EIF5	0.51
																																RPS6KA5	0.53															ZFC3H1	0.51
																																PIK3CB	0.53															RPGR	0.51
																																TTC3	0.53															MIOS	0.51
																																MAGI1	0.53															MUDENG	0.51
																																KIAA0240	0.53															BRD8	0.51
																																C6orf89	0.53															KCND3	0.51
																																SEC22C	0.53															ALS2	0.51
																																TSPYL1	0.53															FOXJ3	0.51
																																TRAPPC10	0.53															G3BP2	0.51
																																VPS33A	0.53															SNRK	0.51
																																RABGEF1	0.53															AZI2	0.51
																																NFKB1	0.53															ARL8B	0.51
																																ZNF224	0.53															NEDD1	0.51
																																LMLN	0.53															TROVE2	0.51
																																NSF	0.53															SLC30A6	0.51
																																TMEM170B	0.53															GGNBP2	0.51
																																OXSR1	0.53															LGALS8	0.51
																																VPS24	0.53															STRN	0.51
																																RNF13	0.53															VPS13B	0.51
																																ZNF33A	0.53															USP42	0.5
																																VHL	0.53															TRAF6	0.5
																																RWDD4A	0.53															ST7L	0.5
																																FAM193A	0.53															PPP2R2A	0.5
																																POLR2A	0.53															PTPRG	0.5
																																SNIP1	0.53															NEDD4	0.5
																																ITGA1	0.53															DDAH1	0.5
																																RABGAP1	0.53															SLC30A4	0.5
																																WDR35	0.53															KRR1	0.5
																																MSI2	0.53															RGP1	0.5
																																PAPOLA	0.53															STARD13	0.5
																																RPP14	0.53															FUBP1	0.5
																																SPAG9	0.53															ZNF107	0.5
																																RSPH3	0.53															PHOSPHO2	0.5
																																GTF2H1	0.53															ZNF142	0.5
																																VKORC1L1	0.53															KDSR	0.5
																																SR140	0.53															STT3B	0.5
																																SOS1	0.53															C8orf37	0.5
																																ABCA1	0.53															C10orf76	0.5
																																NUPL1	0.53															SCAPER	0.5
																																PHF6	0.53															PRKAB1	0.5
																																CAPRIN1	0.53															LRCH3	0.5
																																MAT2A	0.53															GIT2	0.5
																																HS2ST1	0.52															ERMAP	0.5
																																PAWR	0.52															LOC652276	0.5
																																TUBGCP5	0.52															API5	0.5
																																SFMBT1	0.52															KCTD3	0.5
																																HUWE1	0.52															LARS	0.5
																																TTC5	0.52															SENP6	0.5
																																RBM22	0.52															SNX2	0.5
																																RARS	0.52															IPO7	0.5
																																WNK1	0.52															ANKRD5	0.5
																																AP4E1	0.52															HIPK2	0.5
																																NEBL	0.52															ZNF785	0.5
																																OPA1	0.52															CLCC1	0.5
																																PIGK	0.52															CNOT6	0.5
																																POT1	0.52															MAVS	0.5
																																TRIM34	0.52															GLCCI1	0.5
																																MAPK8	0.52															CDC27	0.5
																																PI4K2B	0.52															ICMT	0.5
																																KIF13A	0.52															PHF8	0.5
																																RGPD6	0.52															MPPE1	0.5
																																TUG1	0.52															ZNF836	0.5
																																CSGALNACT2	0.52															GATAD1	0.5
																																BCL2L11	0.52															GALC	0.5
																																ALG10	0.52															DENND5A	0.5
																																UBP1	0.52															NUP98	0.5
																																TBC1D9	0.52															IFT81	0.5
																																DUSP18	0.52															GAB1	0.5
																																RRAGC	0.52															KIAA0240	0.5
																																NCOA6	0.52															FBXO34	0.5
																																GPBP1	0.52															GTF2IRD2B	0.5
																																INTS2	0.52															FANCM	0.5
																																KBTBD2	0.52															TMEM50B	0.5
																																NAA16	0.52															SPRED2	0.5
																																MOBKL3	0.52															MADD	0.5
																																INPP4B	0.52															ZNF260	0.5
																																ANKRD5	0.52															PRPF40A	0.5
																																RABEP1	0.52															ZNF19	0.5
																																TMED7-TICAM2	0.52															ZNF395	0.5
																																GPD2	0.52															CBFA2T2	0.5
																																PBX1	0.52															UBQLN2	0.5
																																ZNF354C	0.52															RABGEF1	0.5
																																MAVS	0.52															EAF1	0.5
																																IARS	0.52															TNRC6B	0.5
																																RSBN1	0.52															SETD1B	0.5
																																C14orf106	0.52															RIC8B	0.5
																																DCAF16	0.52															ANKRD30A	0.5
																																CCDC93	0.52															NEK7	0.5
																																TMEM144	0.52															ETF1	0.5
																																ZNF253	0.52															PHACTR4	0.5
																																ALKBH8	0.52															TRIM44	0.5
																																NMD3	0.52															ACER2	0.5
																																BAZ1B	0.52															SPATA13	0.5
																																ENTPD7	0.52															BCKDHB	0.5
																																NUP133	0.52															HOMEZ	0.5
																																PLBD2	0.52															NOL8	0.5
																																ZNF160	0.52															ALAD	0.5
																																NUMB	0.52															ATR	0.5
																																MCPH1	0.52															PDP2	0.5
																																TRAM1L1	0.52															ATG12	0.5
																																POLI	0.52															MTM1	0.5
																																UBLCP1	0.52															LRRC58	0.5
																																MADD	0.52															LRRC37A2	0.5
																																SEC31A	0.52															TSGA10	0.5
																																PAFAH2	0.52															KIAA1217	0.5
																																AKAP9	0.52															RIF1	0.5
																																ZNF326	0.52															C6orf97	0.5
																																G2E3	0.52															CACNA1D	0.5
																																FRRS1	0.52															NFX1	0.5
																																YME1L1	0.52															C1orf89	0.5
																																CYB5R4	0.52															TMED4	0.5
																																TNRC6B	0.52															SENP7	0.5
																																ZNF616	0.52															TMEM33	0.5
																																RIC8B	0.52															ASTE1	0.5
																																XRCC5	0.52															YPEL5	0.5
																																MID2	0.52															ARHGAP32	0.5
																																KAT2B	0.52															DCLRE1A	0.5
																																PLXNC1	0.52															FER	0.5
																																KIAA1107	0.52															ARNT	0.5
																																GPN3	0.52															VAPA	0.5
																																SENP2	0.52															SNX4	0.5
																																CYP20A1	0.52															ZBTB8A	0.5
																																ZBTB33	0.52															ZNF629	0.5
																																BACH1	0.52															FLJ10213	0.5
																																UBR7	0.52															ARF3	0.5
																																ATP8B1	0.52															CHD9	0.49
																																DNAJC10	0.52															SORL1	0.49
																																PTENP1	0.52															CHST15	0.49
																																BTBD9	0.52															PTP4A2	0.49
																																ZFP1	0.52															GNA11	0.49
																																PAN3	0.52															ZNF487	0.49
																																TTC14	0.52															CGRRF1	0.49
																																ZBTB40	0.52															ISCA1	0.49
																																TRIO	0.52															MBTPS2	0.49
																																DGKH	0.52															CTSO	0.49
																																TMEM30B	0.52															BRD3	0.49
																																MAPK9	0.52															C10orf84	0.49
																																CDC42	0.52															IPO8	0.49
																																FAM172A	0.52															ZNF461	0.49
																																MTMR1	0.52															UTP14C	0.49
																																DSTYK	0.52															ANKRD52	0.49
																																ZNF223	0.52															DMTF1	0.49
																																PTPN9	0.52															ZFP2	0.49
																																FOXJ3	0.52															PCBP2	0.49
																																RALGAPB	0.52															RGPD6	0.49
																																ZNF808	0.52															MAT2B	0.49
																																ABHD13	0.52															RP2	0.49
																																ZKSCAN3	0.52															ZNF829	0.49
																																INPP4A	0.52															CRTC3	0.49
																																PTPRA	0.52															NPTN	0.49
																																DR1	0.52															ZNF30	0.49
																																ARF3	0.52															MANEA	0.49
																																DCTN5	0.52															ARL13B	0.49
																																KIAA1310	0.52															ZNF187	0.49
																																ZEB1	0.51															SNX25	0.49
																																CTDSP2	0.51															C1orf201	0.49
																																TRIM56	0.51															CA12	0.49
																																FAM20B	0.51															C16orf63	0.49
																																ADAR	0.51															TRAK2	0.49
																																ZNF594	0.51															NCOA1	0.49
																																CMTM1	0.51															POM121C	0.49
																																MAML3	0.51															IQCK	0.49
																																TMEM67	0.51															COG6	0.49
																																ZNF680	0.51															SCOC	0.49
																																DIS3L	0.51															C7orf42	0.49
																																DHX36	0.51															PPTC7	0.49
																																SMEK2	0.51															CPT2	0.49
																																ATP2B1	0.51															SLC35A3	0.49
																																CP110	0.51															CBX5	0.49
																																KDM5A	0.51															RPS6KC1	0.49
																																RALGPS1	0.51															ATRN	0.49
																																TCEANC	0.51															POGZ	0.49
																																SMCHD1	0.51															BBS1	0.49
																																ZCCHC6	0.51															KIF2A	0.49
																																MMADHC	0.51															ZNF468	0.49
																																GCN1L1	0.51															CEP68	0.49
																																REEP3	0.51															ZNF322A	0.49
																																LMBRD1	0.51															CAPS2	0.49
																																PRDM4	0.51															ZC3H4	0.49
																																AASDHPPT	0.51															RBM39	0.49
																																CMTM6	0.51															SENP1	0.49
																																ZNF829	0.51															TBK1	0.49
																																CPEB2	0.51															MLL	0.49
																																NFE2L2	0.51															RBBP4	0.49
																																TXLNG	0.51															ZFYVE20	0.49
																																NCOA1	0.51															KPNA1	0.49
																																ARHGAP5	0.51															KIAA0040	0.49
																																PPP2CA	0.51															PIAS2	0.49
																																SOCS5	0.51															RIPK1	0.49
																																RNMT	0.51															MRPS27	0.49
																																ZHX1	0.51															LNX2	0.49
																																BRAF	0.51															GXYLT1	0.49
																																ZFP3	0.51															PPWD1	0.49
																																PGRMC2	0.51															ACBD3	0.49
																																GRSF1	0.51															TMEM59	0.49
																																ABCE1	0.51															ANKRD26	0.49
																																NDFIP2	0.51															ZNF287	0.49
																																BMS1P4	0.51															C6orf89	0.49
																																ZNF354B	0.51															FUT11	0.49
																																ABCB10	0.51															FECH	0.49
																																COMMD10	0.51															LIN7C	0.49
																																ASB7	0.51															TRAM1L1	0.49
																																RPS6KC1	0.51															LOC641298	0.49
																																UTP20	0.51															POC5	0.49
																																SMC3	0.51															ARPP19	0.49
																																RGPD5	0.51															STAT3	0.49
																																NOC3L	0.51															SDCCAG1	0.49
																																KCTD10	0.51															ZNF491	0.49
																																RCOR1	0.51															LRRC37A	0.49
																																BZW1	0.51															OTUD3	0.49
																																METT10D	0.51															HECTD1	0.49
																																TAX1BP1	0.51															AMMECR1L	0.49
																																ESF1	0.51															UBTF	0.49
																																CPNE3	0.51															TRMT5	0.49
																																LNX2	0.51															ZNF780A	0.49
																																EIF4E3	0.51															RNF141	0.49
																																POFUT1	0.51															NPAT	0.49
																																SERINC1	0.51															C9orf91	0.49
																																UBE3C	0.51															PARG	0.49
																																USP3	0.51															ZER1	0.49
																																POLR2B	0.51															FBXW8	0.49
																																ZNF264	0.51															PER3	0.49
																																C9orf93	0.51															AMIGO1	0.49
																																ETV3	0.51															STRBP	0.49
																																PRDM5	0.51															MSI2	0.49
																																SLC39A10	0.51															XBP1	0.49
																																SEPT11	0.51															ATP9B	0.49
																																TFCP2	0.51															ELOVL5	0.49
																																LOC641298	0.51															UTRN	0.49
																																ANGEL1	0.51															FAM98B	0.49
																																OXR1	0.51															PTPN9	0.49
																																SDCCAG1	0.51															RPL23AP64	0.49
																																ZNF260	0.51															DOCK1	0.49
																																DCP2	0.51															FAM63A	0.49
																																PSMD1	0.51															FUCA1	0.49
																																SLC38A1	0.51															RB1	0.49
																																ZBTB44	0.51															PURB	0.49
																																ACTR10	0.51															ZBED5	0.49
																																SPAST	0.51															C4orf36	0.49
																																PPA2	0.51															EIF2AK3	0.49
																																TIRAP	0.51															LSM11	0.49
																																RUFY3	0.51															FAM35A	0.49
																																RGMB	0.51															EPB41	0.49
																																SEC23B	0.51															NPEPPS	0.49
																																RNF141	0.51															SBF2	0.49
																																VPS13D	0.51															NIN	0.49
																																C14orf102	0.51															RNF6	0.49
																																TAPT1	0.51															CRNKL1	0.48
																																C4orf3	0.51															RAB5A	0.48
																																CTAGE5	0.51															RBMXL1	0.48
																																TMEM19	0.51															PCNP	0.48
																																IMPAD1	0.51															MAN2B2	0.48
																																PARP4	0.51															DOPEY1	0.48
																																TWSG1	0.51															GMPR2	0.48
																																RMND5A	0.51															ANKRD28	0.48
																																TRIM4	0.51															RCAN3	0.48
																																RASA2	0.51															PRICKLE2	0.48
																																C20orf117	0.51															GLE1	0.48
																																DDX17	0.51															EFHC1	0.48
																																NFYB	0.51															FAM22D	0.48
																																C5orf33	0.51															ZFAND6	0.48
																																KIAA1217	0.51															PPP3CB	0.48
																																FAM190B	0.51															ZNF271	0.48
																																KIAA1324L	0.51															VPS37A	0.48
																																GCC1	0.51															MIPOL1	0.48
																																MYCBP2	0.51															CCDC148	0.48
																																EP400	0.51															IFT46	0.48
																																TTC8	0.51															ZC3H7A	0.48
																																CNOT8	0.51															TMTC3	0.48
																																C7orf64	0.51															SSH1	0.48
																																DHX33	0.51															BRPF3	0.48
																																PPP1CC	0.51															ZNF443	0.48
																																TMEM9B	0.51															AGAP1	0.48
																																C5orf53	0.51															EIF4G2	0.48
																																SEC23A	0.51															CAPN7	0.48
																																ZNF283	0.51															LUZP1	0.48
																																AAGAB	0.51															C4orf12	0.48
																																CXXC4	0.51															LOC253724	0.48
																																PSME3	0.51															CEP290	0.48
																																MUTED	0.51															ZNF763	0.48
																																CCDC52	0.5															FAM47E	0.48
																																AHCYL2	0.5															MOBKL1B	0.48
																																NBEA	0.5															CRYZL1	0.48
																																TM9SF2	0.5															TBC1D20	0.48
																																SMARCC2	0.5															ZBTB7A	0.48
																																ZNF434	0.5															RTN4	0.48
																																RQCD1	0.5															UHRF1BP1	0.48
																																ZNF267	0.5															JAK1	0.48
																																CDYL2	0.5															SLC25A12	0.48
																																RGP1	0.5															LARS2	0.48
																																CNIH	0.5															DNAJC24	0.48
																																ZNF107	0.5															DAAM1	0.48
																																ZNF790	0.5															UBXN7	0.48
																																ZNF493	0.5															PBX1	0.48
																																SPPL2A	0.5															KLHL9	0.48
																																SAMD12	0.5															GATA3	0.48
																																ACOX1	0.5															PPP6C	0.48
																																SLC44A1	0.5															ARL1	0.48
																																MAT2B	0.5															PTPN11	0.48
																																CYLD	0.5															BTBD12	0.48
																																CLIP1	0.5															SYNRG	0.48
																																ANAPC4	0.5															SMYD4	0.48
																																WDR89	0.5															OSCP1	0.48
																																SETD3	0.5															UBE3C	0.48
																																CEP290	0.5															USP3	0.48
																																SHQ1	0.5															CLK4	0.48
																																TRAK2	0.5															KIAA0090	0.48
																																PRPF8	0.5															FBXO11	0.48
																																CWF19L2	0.5															FCF1	0.48
																																YWHAB	0.5															DYNLT3	0.48
																																GNL3L	0.5															DDX20	0.48
																																LOC729176	0.5															TMED5	0.48
																																QTRTD1	0.5															DCP2	0.48
																																ACVR2B	0.5															UBE4B	0.48
																																DNAJC24	0.5															SEPN1	0.48
																																VTI1A	0.5															COG3	0.48
																																C1orf9	0.5															ZNF432	0.48
																																PDCL	0.5															AP2B1	0.48
																																C1orf83	0.5															BNIP3L	0.48
																																SHOC2	0.5															XRCC5	0.48
																																SEC62	0.5															MID2	0.48
																																UPRT	0.5															EXOC5	0.48
																																INADL	0.5															TECPR2	0.48
																																PCYT1A	0.5															MAN2A1	0.48
																																ERAP1	0.5															GLI3	0.48
																																GATAD1	0.5															ATF7IP	0.48
																																ZFYVE20	0.5															ZNF302	0.48
																																SCFD2	0.5															GTPBP10	0.48
																																TRIM13	0.5															ZFYVE26	0.48
																																UBN1	0.5															VPS24	0.48
																																DDX20	0.5															DUSP16	0.48
																																ARL6	0.5															TAOK1	0.48
																																SLTM	0.5															SUCLA2	0.48
																																STAT3	0.5															ZNF646	0.48
																																PRDX3	0.5															C12orf66	0.48
																																ZFR	0.5															C14orf167	0.48
																																SUSD1	0.5															N4BP2L2	0.48
																																CLN5	0.5															C17orf85	0.48
																																FITM2	0.5															NR1D2	0.48
																																PEX26	0.5															WDR82	0.48
																																LOC653501	0.5															RMND5A	0.48
																																KTELC1	0.5															FAM8A1	0.48
																																GOSR2	0.5															RSPRY1	0.48
																																NUDT21	0.5															MAP3K9	0.48
																																CYTSA	0.5															FAM40A	0.48
																																IFT80	0.5															MAPK9	0.48
																																RAB21	0.5															ZNRF2	0.48
																																PDPR	0.5															NCKAP1	0.48
																																KIAA1147	0.5															KIAA1324L	0.48
																																HNRPDL	0.5															C12orf26	0.48
																																GTPBP10	0.5															MTERFD2	0.48
																																SART3	0.5															UBE2G1	0.48
																																ADH5	0.5															FMN1	0.48
																																C17orf85	0.5															C7orf64	0.48
																																ZNF70	0.5															SETD2	0.48
																																MGAT2	0.5															ITSN2	0.48
																																IL6ST	0.5															SPTLC2	0.48
																																OTUD7B	0.5															ANKRD13C	0.48
																																NFX1	0.5															CLINT1	0.48
																																C17orf80	0.5															ABAT	0.48
																																ANAPC10	0.5															MED28	0.48
																																CPSF6	0.5															FBXO48	0.48
																																PHF2	0.5															GATAD2B	0.48
																																FLVCR1	0.5															ZNF562	0.48
																																SWAP70	0.5															SLC10A7	0.47
																																RNF115	0.5															TRIM56	0.47
																																SPTLC2	0.5															ERCC8	0.47
																																ARL15	0.5															OBFC1	0.47
																																BECN1	0.5															KIAA0895	0.47
																																C14orf101	0.5															RAB28	0.47
																																TAOK3	0.49															TCTN1	0.47
																																CIAO1	0.49															TLR3	0.47
																																TAB2	0.49															KIAA0495	0.47
																																PIGG	0.49															SHROOM3	0.47
																																RFK	0.49															SMU1	0.47
																																ABHD5	0.49															TMX1	0.47
																																ZNF121	0.49															ANKIB1	0.47
																																FBXL4	0.49															WNK1	0.47
																																BMP2K	0.49															WAC	0.47
																																PHKB	0.49															C11orf54	0.47
																																TIGD6	0.49															DLG1	0.47
																																WDR5B	0.49															UBE2Q2	0.47
																																TLR3	0.49															BDNFOS	0.47
																																CASP3	0.49															DAG1	0.47
																																COPS8	0.49															TRIM34	0.47
																																WRN	0.49															SMG7	0.47
																																SFRS11	0.49															SALL2	0.47
																																C11orf54	0.49															ZNF571	0.47
																																DLG1	0.49															SCARB2	0.47
																																PPP1R2P3	0.49															NCRNA00094	0.47
																																TTC21B	0.49															IRAK4	0.47
																																NCOA3	0.49															TOP1	0.47
																																CCNDBP1	0.49															ANAPC4	0.47
																																C1orf103	0.49															KIAA0528	0.47
																																ZNF142	0.49															TIAL1	0.47
																																NHSL2	0.49															GTF2IP1	0.47
																																CYP2U1	0.49															PAPOLG	0.47
																																MPP7	0.49															SUCLG2	0.47
																																FOXA1	0.49															ZNF554	0.47
																																FYTTD1	0.49															SEPT10	0.47
																																FRG1B	0.49															KIAA1530	0.47
																																COQ10B	0.49															ASB7	0.47
																																ABCD3	0.49															MOAP1	0.47
																																FMR1	0.49															KHDRBS1	0.47
																																BBS4	0.49															ARHGEF38	0.47
																																MIS12	0.49															RAPGEF2	0.47
																																ZNF2	0.49															CEP135	0.47
																																PIGM	0.49															TAF1B	0.47
																																ZNF175	0.49															SGPL1	0.47
																																LARS2	0.49															TAX1BP1	0.47
																																PHF8	0.49															H6PD	0.47
																																ZNF564	0.49															ZC3H11A	0.47
																																DGKE	0.49															SERINC1	0.47
																																RBM39	0.49															LRP2BP	0.47
																																ZNF91	0.49															TCTN3	0.47
																																PPIP5K1	0.49															ILDR1	0.47
																																HLTF	0.49															EFR3A	0.47
																																DNAJC3	0.49															MCPH1	0.47
																																PHKA1	0.49															TMCC1	0.47
																																RORA	0.49															CLN5	0.47
																																NCBP1	0.49															ZNF583	0.47
																																TMEM131	0.49															RPS6KA6	0.47
																																ZC3H11A	0.49															SH3D19	0.47
																																PPWD1	0.49															ZFP90	0.47
																																GNG12	0.49															EIF3A	0.47
																																HDHD2	0.49															TOP2B	0.47
																																PAQR3	0.49															HSDL2	0.47
																																AHCTF1	0.49															RGMB	0.47
																																KIAA0196	0.49															SOCS6	0.47
																																RNF2	0.49															IFT80	0.47
																																SYNJ2	0.49															ZKSCAN4	0.47
																																TMED2	0.49															TMEM19	0.47
																																DUSP19	0.49															ZNF70	0.47
																																GLYR1	0.49															XPO4	0.47
																																PRMT3	0.49															SP4	0.47
																																TMEM168	0.49															DNAH7	0.47
																																MFSD11	0.49															OCLN	0.47
																																ZNF322B	0.49															MCC	0.47
																																GANC	0.49															ADAT1	0.47
																																DIXDC1	0.49															KLHL5	0.47
																																ENOPH1	0.49															RAB10	0.47
																																SLC35E1	0.49															C5orf33	0.47
																																TECPR2	0.49															YTHDF3	0.47
																																ZKSCAN4	0.49															VPS36	0.47
																																FIP1L1	0.49															PCNX	0.47
																																LOC729020	0.49															MRFAP1L1	0.47
																																RAD17	0.49															ARHGEF3	0.47
																																NNT	0.49															KIAA1244	0.47
																																UFM1	0.49															BBS2	0.47
																																LZTFL1	0.49															LOC729082	0.47
																																SNRNP48	0.49															SELT	0.47
																																USP51	0.49															SYNJ1	0.47
																																FAM8A1	0.49															GREB1L	0.47
																																KLHL15	0.49															SNX9	0.47
																																ARHGAP29	0.49															CPSF6	0.47
																																NMT1	0.49															PHLPP2	0.47
																																DIP2C	0.49															MYH10	0.47
																																SLC12A6	0.49															TADA1	0.47
																																ZNF765	0.49															ZNF283	0.47
																																ZNRF2	0.49															XPA	0.47
																																CHTF8	0.49															C14orf101	0.47
																																TAF13	0.49															LMAN1	0.46
																																ATG4C	0.49															C19orf55	0.46
																																SELT	0.49															GTF2IRD2P1	0.46
																																UBA5	0.49															C14orf129	0.46
																																MTERFD2	0.49															USP15	0.46
																																TMED4	0.49															NBEA	0.46
																																SAR1B	0.49															C4orf32	0.46
																																KPNA3	0.49															FAM134C	0.46
																																TASP1	0.49															BMP2K	0.46
																																BARD1	0.49															KTN1	0.46
																																RUNDC1	0.49															TBC1D8B	0.46
																																RPL23AP64	0.49															PIBF1	0.46
																																SRRM1	0.49															TTC5	0.46
																																SNX9	0.49															MRPL35	0.46
																																TRNT1	0.49															MEAF6	0.46
																																PKD2	0.49															RARS	0.46
																																ZNF704	0.49															PAK2	0.46
																																CASP8	0.49															TRAPPC6B	0.46
																																ADAL	0.49															NT5DC1	0.46
																																SNX14	0.49															GTF3C3	0.46
																																FLJ10213	0.49															LMAN2L	0.46
																																NPEPPS	0.49															ARFGEF2	0.46
																																C2orf42	0.49															GLCE	0.46
																																ZNF383	0.49															ZCCHC6	0.46
																																ADRBK2	0.49															ARL6IP5	0.46
																																ZHX3	0.48															SUZ12	0.46
																																CXorf56	0.48															ZNF860	0.46
																																RB1CC1	0.48															LMBRD1	0.46
																																EIF3J	0.48															AGPAT3	0.46
																																DDX21	0.48															MAPT	0.46
																																VAMP7	0.48															RALGAPA2	0.46
																																KTN1	0.48															ZNF599	0.46
																																XPO7	0.48															PER2	0.46
																																SMC1A	0.48															CBL	0.46
																																ATP2C1	0.48															CCNH	0.46
																																STYX	0.48															TMEM30A	0.46
																																CLDN12	0.48															FRG1B	0.46
																																CAPZA1	0.48															ZNF398	0.46
																																FAM69A	0.48															C6orf72	0.46
																																IQSEC1	0.48															ZNF816A	0.46
																																MFSD9	0.48															NFE2L2	0.46
																																CRKL	0.48															ELK4	0.46
																																G3BP1	0.48															SYF2	0.46
																																MUT	0.48															RNMT	0.46
																																SYPL1	0.48															TYW1	0.46
																																APH1B	0.48															CALCOCO1	0.46
																																ANKMY2	0.48															AP1G1	0.46
																																KDSR	0.48															KIAA1522	0.46
																																ASCC3	0.48															CRY2	0.46
																																PAIP2	0.48															USP16	0.46
																																ZC3H7A	0.48															LARP1	0.46
																																FOXJ2	0.48															APAF1	0.46
																																PARP11	0.48															ATM	0.46
																																TMEM57	0.48															WDR60	0.46
																																BPTF	0.48															KLHL12	0.46
																																ZFP112	0.48															FICD	0.46
																																HFE	0.48															ZNF718	0.46
																																TTPAL	0.48															ULK4	0.46
																																AGAP1	0.48															NOC3L	0.46
																																C6orf72	0.48															TTC12	0.46
																																FAM160A1	0.48															FTSJD1	0.46
																																C2orf49	0.48															ZNF780B	0.46
																																PTCD3	0.48															MED7	0.46
																																TIAL1	0.48															BCL10	0.46
																																XPC	0.48															UGGT1	0.46
																																ATP6V1C1	0.48															ZNF558	0.46
																																GPD1L	0.48															DOCK9	0.46
																																CNNM3	0.48															KLHDC5	0.46
																																TMLHE	0.48															GORASP1	0.46
																																DIRC2	0.48															BAZ1B	0.46
																																SEPT10	0.48															ALG2	0.46
																																KIAA1530	0.48															THUMPD3	0.46
																																MAGT1	0.48															SESTD1	0.46
																																MFSD1	0.48															N4BP2	0.46
																																FICD	0.48															C15orf33	0.46
																																CLCC1	0.48															LARP1B	0.46
																																ASAP1	0.48															SNX1	0.46
																																ZNF780B	0.48															CANX	0.46
																																HMGCR	0.48															DPY19L4	0.46
																																CCDC125	0.48															TMEM168	0.46
																																GOLGA2	0.48															SUOX	0.46
																																C1orf124	0.48															FRY	0.46
																																GON4L	0.48															GANC	0.46
																																NSL1	0.48															MCFD2	0.46
																																RPRD2	0.48															GNS	0.46
																																SCYL3	0.48															ZNF528	0.46
																																ALG2	0.48															SLC35E1	0.46
																																C7orf60	0.48															BBS5	0.46
																																POLR1B	0.48															MYEF2	0.46
																																CLASP1	0.48															KIF16B	0.46
																																FECH	0.48															C1orf21	0.46
																																TOR1B	0.48															PLEKHA7	0.46
																																ZCCHC14	0.48															TULP4	0.46
																																TPP1	0.48															KLHL8	0.46
																																ZNF638	0.48															TRRAP	0.46
																																YAF2	0.48															PPAPDC2	0.46
																																EIF3A	0.48															OXSR1	0.46
																																ZMAT3	0.48															SART3	0.46
																																DENR	0.48															UBR7	0.46
																																SMC5	0.48															LMBR1	0.46
																																RSRC1	0.48															NARG2	0.46
																																RBBP6	0.48															XRN2	0.46
																																IDS	0.48															THRB	0.46
																																MAPK1IP1L	0.48															PTENP1	0.46
																																TPP2	0.48															ADD1	0.46
																																PARVA	0.48															C15orf44	0.46
																																C15orf29	0.48															RPAP2	0.46
																																BBS2	0.48															MIA3	0.46
																																KIAA1191	0.48															MLH1	0.46
																																TXNDC9	0.48															UQCRC2	0.46
																																C18orf1	0.48															CPSF2	0.46
																																ADAM22	0.48															ABL2	0.46
																																RAB19	0.48															PKP4	0.46
																																ABI2	0.48															NBPF10	0.46
																																NFATC3	0.48															HMGCL	0.46
																																C12orf29	0.48															EIF2AK4	0.46
																																MTOR	0.48															C18orf1	0.46
																																SGTB	0.48															RAB19	0.46
																																TMPPE	0.48															DYNC1H1	0.46
																																MLEC	0.48															DSTYK	0.46
																																LGALS8	0.48															TRPM7	0.46
																																POC1B	0.48															GTF2H1	0.46
																																ISCA1	0.47															STX18	0.46
																																AUH	0.47															OSBPL1A	0.46
																																ZFYVE9	0.47															ZNF589	0.46
																																NSUN4	0.47															ERLIN1	0.46
																																SKP1	0.47															ZNF207	0.46
																																ANKRD28	0.47															CCDC7	0.46
																																ZNF516	0.47															LIN54	0.46
																																RCAN3	0.47															THOC2	0.46
																																PLEKHF2	0.47															MGAT5	0.46
																																PAPD5	0.47															ZNF138	0.46
																																NUBPL	0.47															RNF115	0.46
																																IQGAP1	0.47															TINF2	0.46
																																FEZ2	0.47															TXLNA	0.46
																																GOLGA3	0.47															ZNF292	0.46
																																METTL2B	0.47															CTCF	0.46
																																LOC100129550	0.47															FAM149B1	0.46
																																EIF2C3	0.47															NIPAL3	0.46
																																ZBTB4	0.47															ARL15	0.46
																																BAT2L2	0.47															POMT2	0.46
																																SF3A1	0.47															CLUAP1	0.46
																																ACVR1	0.47															ZSCAN22	0.46
																																TAF3	0.47															ZNF383	0.46
																																NR2C1	0.47															TAOK3	0.45
																																FAM45A	0.47															AGPS	0.45
																																RALGAPA2	0.47															C11orf57	0.45
																																RNASEN	0.47															AMBRA1	0.45
																																GLUD1	0.47															ZNF230	0.45
																																C12orf43	0.47															ACBD5	0.45
																																CRTC3	0.47															CCDC76	0.45
																																TOR1A	0.47															HUWE1	0.45
																																RAB2B	0.47															CLMN	0.45
																																TCERG1	0.47															LEMD3	0.45
																																NUFIP2	0.47															MR1	0.45
																																CRYZL1	0.47															NUBPL	0.45
																																SLC35B3	0.47															MAP9	0.45
																																SLC33A1	0.47															ADCY9	0.45
																																KBTBD3	0.47															VAV3	0.45
																																IL13RA1	0.47															SH3BP4	0.45
																																ZNF740	0.47															PRPF39	0.45
																																ZNF514	0.47															TCEANC	0.45
																																CEP68	0.47															USO1	0.45
																																C5orf22	0.47															RAB18	0.45
																																ZCWPW2	0.47															CCDC25	0.45
																																ZNF440	0.47															ZNF506	0.45
																																RLF	0.47															MAGI3	0.45
																																STAM	0.47															ZC3HAV1L	0.45
																																BTBD12	0.47															CMTM6	0.45
																																RNF168	0.47															LDOC1L	0.45
																																GOPC	0.47															DIS3	0.45
																																SMYD4	0.47															GALNT4	0.45
																																PHF17	0.47															ACADSB	0.45
																																RMI1	0.47															CRYZ	0.45
																																NUP54	0.47															OSBPL11	0.45
																																IFT81	0.47															HFE	0.45
																																SNRNP27	0.47															CORO2A	0.45
																																PRDM2	0.47															LONRF2	0.45
																																DDX18	0.47															SLC38A9	0.45
																																NIPA2	0.47															GPR81	0.45
																																TCTN3	0.47															MINPP1	0.45
																																USP33	0.47															PRPF8	0.45
																																GUF1	0.47															EIF4ENIF1	0.45
																																C2orf15	0.47															ARHGAP5	0.45
																																RFFL	0.47															ATXN1L	0.45
																																ZNF570	0.47															ZNF776	0.45
																																ATPBD4	0.47															ZNF175	0.45
																																NDST1	0.47															SOS2	0.45
																																CHMP5	0.47															SERINC5	0.45
																																ZNF318	0.47															ZNF354B	0.45
																																DCUN1D3	0.47															FAR1	0.45
																																OSGEPL1	0.47															ZNF295	0.45
																																KIAA0247	0.47															SUFU	0.45
																																TSG101	0.47															SMC3	0.45
																																TNRC6C	0.47															ZNF354C	0.45
																																NOL9	0.47															FASTKD2	0.45
[truncated: 971 more rows]
[truncated: 8 more columns]

## Sheet: NEGATIVE UALCAN
Gene	Pearson-CC	Gene	Pearson-CC	Gene	Pearson-CC	Gene	Pearson-CC	Gene	Pearson-CC	Gene	Pearson-CC	Gene	Pearson-CC	Gene	Pearson-CC	Gene	Pearson-CC	Gene	Pearson-CC	Gene	Pearson-CC	Gene	Pearson-CC	Gene	Pearson-CC	Gene	Pearson-CC	Gene	Pearson-CC	Gene	Pearson-CC			Gene	Pearson-CC	Gene	Pearson-CC			Gene	Pearson-CC	Gene	Pearson-CC	Gene	Pearson-CC	Gene	Pearson-CC	Gene	Pearson-CC
HSP90AA1	1	HSPA1A	1	HSPA2	1	HSPA8	1	HSPA14	1	BBS12	1	TCP1	1	CCT2	1	CCT3	1	CCT4	1	CCT6A	1	CCT7	1	CCT8	1	HSPD1	1	DNAJ1A	1	DNAJB11	1	DNAJB14	1	DNAJC2	1	DNAJC4	1	DNAJC5	1	DNAJC5G	1	DNAJC9	1	DNAJC10	1	DNAJC12	1	DNAJC14	1
						NPIPL3	-0.47	PHPT1	-0.4	PPP1R14B	-0.41	CIRBP	-0.41					TNFSF12	-0.4					TNFSF12	-0.42							RPL35	-0.52			ACTR2	-0.43											PPP1R14B	-0.49
						C7orf47	-0.45			C11orf83	-0.41	SCRN2	-0.4											TNFRSF14	-0.41							RPS19	-0.51			LARP4	-0.43											GUK1	-0.49
						CCDC12	-0.43			RPP21	-0.4													ABTB1	-0.4							LSM7	-0.51			PPP3R1	-0.43											RPS19	-0.49
						C9orf16	-0.42																									RPL13	-0.51			MTDH	-0.43											RPP21	-0.48
						WASH7P	-0.42																									C19orf43	-0.51			DDX21	-0.42											LSM7	-0.48
						SYNC	-0.42																									GUK1	-0.5			FAM91A1	-0.42											TSPO	-0.48
						RPL35	-0.42																									RPP21	-0.5			KPNA1	-0.42											TMSB10	-0.47
						LOC729234	-0.41																									SNRPA	-0.5			PSMD1	-0.42											GADD45GIP1	-0.47
						RPS15	-0.41																									ZNHIT1	-0.5			SFRS1	-0.42											NUDT1	-0.46
						BCL7C	-0.41																									FAU	-0.5			YWHAZ	-0.42											CCDC124	-0.46
						ZNHIT1	-0.4																									RPLP2	-0.5			KPNA4	-0.42											SNRPA	-0.46
						C19orf43	-0.4																									BCL7C	-0.5			ETF1	-0.42											PRDX5	-0.46
						PRR24	-0.4																									NDUFA11	-0.5			MAPRE1	-0.42											RPL13	-0.46
																																ZNF593	-0.49			CLINT1	-0.42											NDUFA11	-0.46
																																RPL36	-0.49			ARMC1	-0.41											C19orf43	-0.45
																																CCDC124	-0.48			SCYL2	-0.41											RPL35	-0.45
																																PRDX5	-0.48			RACGAP1	-0.41											NDUFB7	-0.44
																																COX4I1	-0.48			OSBPL11	-0.41											C6orf108	-0.44
																																GADD45GIP1	-0.48			PTPN11	-0.41											POLR2F	-0.44
																																PPP1R14B	-0.47			RPAP3	-0.41											PSMG3	-0.44
																																NDUFB7	-0.47			NAA25	-0.41											RPS19BP1	-0.43
																																TSPO	-0.47			YTHDF3	-0.41											MRPS24	-0.43
																																NCRNA00116	-0.47			PTGES3	-0.41											C21orf70	-0.43
																																RPL18	-0.47			UBQLN1	-0.41											FAU	-0.43
																																AURKAIP1	-0.47			TOMM70A	-0.4											C9orf16	-0.42
																																SURF2	-0.46			TOP1	-0.4											C19orf60	-0.42
																																RPS15	-0.46			SFRS13A	-0.4											MPST	-0.42
																																MPST	-0.46			SMARCA5	-0.4											MFSD2B	-0.42
																																C11orf83	-0.46			ABCE1	-0.4											CYBA	-0.42
																																C9orf142	-0.46			TDG	-0.4											FAM96B	-0.42
																																ATP5D	-0.46			KIF2A	-0.4											C9orf142	-0.42
																																TMSB10	-0.45			ESF1	-0.4											CCDC107	-0.42
																																PSMG4	-0.45			NMD3	-0.4											PFN1	-0.41
																																RPS9	-0.45			ATP2A2	-0.4											NDUFS6	-0.41
																																PSMG3	-0.45			AZIN1	-0.4											BAX	-0.41
																																CCDC12	-0.44			NUDCD1	-0.4											PSMG4	-0.41
																																RPS21	-0.44			LRRC58	-0.4											RPS21	-0.41
																																TMUB1	-0.44															SHFM1	-0.41
																																DPM3	-0.44															C11orf83	-0.41
																																C16orf13	-0.44															RPLP2	-0.41
																																CCDC107	-0.44															SRM	-0.4
																																SRM	-0.43															MRPL12	-0.4
																																C19orf60	-0.43															FAM58A	-0.4
																																RPS19BP1	-0.43															CTU2	-0.4
																																CDC34	-0.43															DNLZ	-0.4
																																COPE	-0.43															SURF2	-0.4
																																RFXANK	-0.43															MRPL23	-0.4
																																RPL28	-0.43															VARS	-0.4
																																EDF1	-0.43															NCRNA00116	-0.4
																																NOL12	-0.43															SNRPB	-0.4
																																MRPL55	-0.43															C19orf53	-0.4
																																NUDT1	-0.42															PUS1	-0.4
																																DNLZ	-0.42															EXOSC4	-0.4
																																RPL18A	-0.42
																																MRPL23	-0.42
																																RPL37A	-0.42
																																RPL37	-0.42
																																FKBP2	-0.42
																																RPL24	-0.42
																																MIIP	-0.42
																																SSNA1	-0.42
																																MIF	-0.42
																																C19orf53	-0.42
																																PUS1	-0.42
																																SIRT6	-0.41
																																C1orf86	-0.41
																																FKBP8	-0.41
																																NDUFS6	-0.41
																																NDUFA13	-0.41
																																SF3B5	-0.41
																																COX5B	-0.41
																																C19orf24	-0.41
																																C6orf108	-0.41
																																POLR2F	-0.41
																																NDUFB11	-0.41
																																RPS2	-0.41
																																C7orf47	-0.41
																																C1orf35	-0.41
																																DOHH	-0.41
																																RPL27A	-0.41
																																POLR2J	-0.4
																																ARF5	-0.4
																																ZNF787	-0.4
																																USE1	-0.4
																																HIGD2A	-0.4
																																MRPL41	-0.4
																																MFSD2B	-0.4
																																PGLS	-0.4
																																CYBA	-0.4
																																PQBP1	-0.4
																																UBA52	-0.4
																																UBXN1	-0.4
																																BAX	-0.4
																																C21orf70	-0.4
																																NDUFS5	-0.4
																																GIPC1	-0.4
																																CCDC85B	-0.4
																																RPS10	-0.4
																																SIVA1	-0.4
[truncated: 8 more columns]

## Sheet: POSITIVE GOBO
Gene	Pearson-CC	Gene	Pearson-CC	Gene	Pearson-CC	Gene	Pearson-CC	Gene	Pearson-CC	Gene	Pearson-CC	Gene	Pearson-CC	Gene	Pearson-CC	Gene	Pearson-CC	Gene	Pearson-CC	Gene	Pearson-CC	Gene	Pearson-CC	Gene	Pearson-CC	Gene	Pearson-CC	Gene	Pearson-CC	Gene	Pearson-CC			Gene	Pearson-CC	Gene	Pearson-CC			Gene	Pearson-CC	Gene	Pearson-CC	Gene	Pearson-CC	Gene	Pearson-CC	Gene	Pearson-CC
HSP90AA1	1	HSPA1A	1	HSPA2	1	HSPA8	1	HSPA14	1	BBS12	1	TCP1	1	CCT2	1	CCT3	1	CCT4	1	CCT6A	1	CCT7	1	CCT8	1	HSPD1	1	DNAJ1A	1	DNAJB11	1	DNAJB14	1	DNAJC2	1	DNAJC4	1	DNAJC5	1	DNAJC5G	1	DNAJC9	1	DNAJC10	1	DNAJC12	1	DNAJC16	1
HSPE1	0.548					GDI2	0.793	GTPBP4	0.742			MRPL18	0.768	STIP1	0.667	PSMB4	0.645	SLC25A5	0.665	TARS	0.565	PSMB7	0.611	DAO	0.48	CCT2	0.66	NDUFB6	0.633			TMEM106B	0.75	MPHOSPH1	10199	DTX3	0.471					ZWINT	0.625	MMADHC	0.647	MLPH	0.653	KIAA0556	0.48
AHSA1	0.502					RHOA	0.775	PDCD5	0.651			FBXO5	0.642	HSPD1	0.66	DAP3	0.611	MDH1	0.653	CYCS	0.551	CCT5	0.568	CCDC9	0.479	STIP1	0.643	CCT4	0.559			SYNJ2BP	0.724	CEBPZ	0.518	MAP2K2	0.471					MELK	0.591	GTF3C3	0.634	P4HTM	0.635	APBB3	0.476
SFRS1	0.497					PSMC3	0.747	C16orf61	56942			SF3B5	0.637	HSPA8	0.64	UCK2	0.609	ATP5G3	0.609	SEC61G	0.544	RAN	0.567	RPL38	0.475	ACP1	0.642	PSMA3	0.558			PIAS1	0.719	IFRD1	0.516	ROBO4	0.469					TRIP13	0.584	MRPL42	0.623	NAT1	0.617	ZBTB40	0.47
C14orf2	0.496					HNRNPF	0.74	ENY2	0.622			KCMF1	0.626	HNRNPC	0.622	CKS1B	0.591	UGP2	0.59	CCT5	0.534	HNRNPAB	0.566	INHBC	0.465	HSP90AB1	0.643	RAN	0.539			INTS6	0.707	DBF4	0.51	STAT2	0.458					CENPA	0.581	PRPF40A	0.606	GOLSYN	0.611	KDM3B	0.457
ENY2	0.496					DAZAP2	0.717	KCMF1	0.617			NDUFAF4	0.611	PSMC3	0.612	FLAD1	0.587	ATP5B	0.567	DBF4	0.528	DGUOK	0.563	GRM6	0.458	HSPA8	0.628	SLC25A5	0.503			ZNF12	0.687	MTIF2	0.501	IGHG1	0.446					MCM6	0.575	MFN1	0.599	MKL2	0.602	GOLGB1	0.452
PSMA3	0.494					STIP1	0.71	MRPL15	0.615			GTPBP4	0.597	VDAC1	0.609	MRPL9	0.585	DNAJA1	0.559	CBX3	0.519	LSM7	0.559	CPA2	0.453	GDI2	0.612	POLR2K	0.487			ERBB2IP	0.674	SHFM1	0.487	KLK13	0.445					MCM2	0.573	SMC6	0.598	SCUBE2	0.582	IFT88	0.449
CCT3	0.493					PGD	0.703	SMC6	0.613			SYNCRIP	0.595	ACP1	0.603	SNRPE	0.577	CCT7	0.557	PSMD14	0.512	PSMD8	0.559	ERCC6	0.447	YWHAZ	0.607	ATP5B	0.485			OXR1	0.662	CCT6A	0.486	SRRT	0.443					CCNA2	0.572	RPE	0.59	C9orf116	0.583	SUOX	0.447
PSMA6	0.468					HSP90AB1	3326	SUCLG1	0.606			NUP43	0.581	GDI2	0.594	HAX1	0.574	UQCRFS1	0.548	MTHFD2	0.511	CCT4	0.557	LECT1	0.447	PNO1	0.604	CKS1B	0.48			SUV420H1	0.662	GNL2	0.476	MED15	0.439					TTK	0.567	PSMD10	0.577	FAM134B	0.578	CACNA1D	0.444
HSPH1	0.466					TMED2	0.69	NCAPG	0.602			C16orf61	56942	HSP90AB1	3326	ILF2	0.556	CKS1B	0.546	MELK	0.507	UQCRC1	0.552	NTNG1	0.437	RFC2	0.578	PGK1	0.467			TMED7	0.662	ASNS	0.474	FBRS	0.436					CDC2	0.565	AIDA	0.57	GATA3	0.569	FOXA1	0.441
H2AFZ	0.462					XRCC5	0.689	PFDN2	0.599			WDR3	0.563	CAND1	0.589	NDUFS2	0.536	UQCRH	0.531	UQCRH	0.503	MDH1	0.545	POU4F2	0.436	AHCY	0.575	PTGES3	0.467			PTER	0.656	EZH2	0.462	LOC80054	0.437					EZH2	0.562	SFRS2	0.568	C6orf211	0.570	SLC22A5	0.439
NPM1	0.461					CAPRIN1	0.684	MRPL39	0.598			NPM1	0.556	PTGES3	0.582	PRDX6	0.523	PRDX4	0.53	HDAC2	0.492	SNRPD2	0.54	RRH	0.435	PSMC3	0.574	H2AFZ	0.466			AZI2	0.653	DNTTIP2	0.457	CTNNA1	0.428					CCNB2	0.561	GTPBP4	0.564	TBC1D9	0.562	FAM134C	0.437
TCP1	0.461					VAMP3	0.682	ERGIC2	0.594			BRP44L	0.554	ARF1	0.577	CCT7	0.507	ILF2	0.512	HSPE1	0.492	RUVBL2	0.538	KRT2	0.428	VDAC1	0.568	HSPE1	0.465			CTBS	0.649	KIAA0020	0.458	SSTR3	0.428					KIF11	0.561	CYB5R4	0.563	KIAA1324	0.563	GOLGA1	0.434
C16orf61	56942					SLC25A3	0.676	WDR12	0.593			H2AFZ	0.551	PSMD8	0.564	CCT5	0.497	RAN	0.502	SNRPG	0.491	VAMP8	0.538	NR6A1	0.427	HNRNPC	0.567	SNRPD1	0.464			SIRT1	0.646	CSE1L	0.442	ADRBK1	0.422					DLGAP5	0.56	ITFG1	0.559	MAST4	0.554	KIF13B	0.433
MRPS33	0.456					HNRNPC	0.674	CENPN	0.592			PDCD5	0.548	RFC2	0.557	GNPAT	0.495	NUP155	0.501	DNAJC2	0.486	EIF3B	0.533	SMCP	0.427	HNRNPF	0.563	PSMA5	0.46			C4orf16	0.645	NUP205	0.433	GSK3A	0.422					UBE2C	0.553	RAB1A	0.559	RBKS	0.554	XKR8	0.433
SNRPG	0.456					ARF1	0.673	PPA1	0.591			MTCH1	0.546	XRCC5	0.546	CACYBP	0.494	MSH2	0.498	MAD2L1	0.486	HSD17B10	0.534	SPINLW1	0.425	UBE2S	0.56	HSPD1	0.458			ITM2B	0.643	POLS	0.433	MTMR12	0.42					KIF2C	0.55	SELT	0.559	VAV3	0.554	SFRS12	0.432
CCT5	0.453					PSAP	0.663	H2AFZ	0.589			PFDN2	0.542	HNRNPF	0.544	HSPE1	0.494	LRPPRC	0.496	NDC80	0.486	HSPD1	0.531	CPA4	0.424	ARF1	0.556	HSPA8	0.456			MUDENG	0.643	POP7	0.423	DCAF15	0.419					RFC4	0.54	ERGIC2	0.557	EVL	0.552	TENC1	0.432
FKBP3	0.451					TM9SF2	0.659	PSMD10	0.589			SMAP1	0.542	CDK4	0.543	HSP90AA1	3320	MRPL3	0.492	H2AFZ	0.476	PSMA5	0.529	H2AFX	0.422	MAPRE1	0.551	MDH1	0.456			YTHDF3	0.638	MELK	0.421	SBF1	0.419					CDC20	0.536	PDIA6	0.55	LRBA	0.549	CCBL1	0.431
HSPD1	0.45					RPS5	0.652	GMPS	0.586			ECT2	0.541	PNO1	0.542	MTX1	0.492	SNRPC	0.485	CKS2	0.473	ACP1	0.525	LOC10029	0.423	PGD	0.551	PSMA2	0.454			SPIN1	0.637	RFC4	0.419	MUPCDH	0.417					BIRC5	0.531	MARCH5	0.549	CLSTN2	0.548	OR6A2	0.429
NOL11	0.45					DDOST	0.65	PDSS1	0.586			SEH1L	0.54	RUVBL1	0.541	RUVBL1	0.492	YBX1	0.482	PSMA2	0.473	PSMA3	0.518	OR10H3	0.421	RUVBL1	0.547	STOML2	0.453			UEVLD	0.631	CEBPG	0.418	LOC10028	0.418					MAD2L1	0.531	CMAS	0.548	ERBB4	0.545	FARP2	0.423
RPL26L1	0.449					VDAC1	0.648	DCUN1D1	0.584			MTERFD1	0.537	CAPRIN1	0.54	SNRPD1	0.492	CCT5	0.479	UBE2V2	0.472	NHP2	0.516	C1orf61	0.418	XRCC5	0.545	HINT1	0.452			ARL5A	0.63	SNRPG	0.418	GIT1	0.412					RAD51AP1	0.532	MED17	0.548	BBS1	0.544	HECW1	0.422
C14orf16	51637					PRKAR1A	0.647	MTERFD1	0.584			C11orf10	746	RAN	0.531	HNRNPAB	0.478	ACP1	0.478	GINS1	0.47	RDBP	0.515	APOC4	0.417	TMED2	0.542	HAT1	0.45			PBRM1	0.628	DEK	0.404	RGS12	0.412					BUB1B	0.525	NFYB	0.547	MYO5C	0.539	CLCN6	0.42
CCT2	0.443					CCT2	0.64	UTP6	0.583			RACGAP1	0.534	TMED2	0.531	MRPL3	0.47	PSMA3	0.478	CENPA	0.469	SLC25A3	0.511	CCR9	0.417	HSPE1	0.541	PCMT1	0.448			FAM18B	0.616	ZC3H15	0.403	DOCK6	0.411					FEN1	0.523	YKT6	0.546	C5orf30	0.532	WDTC1	0.413
UQCRB	0.442					PSMD8	0.638	C12orf11	55726			SHMT2	0.533	MAPRE1	0.529	PSMD4	0.47	PGK1	0.471	EZH2	0.468	TALDO1	0.511	KCNC3	0.417	PPID	0.541	KPNA2	0.446			PRPF40A	0.616	PDCD5	0.402	ALS2CL	0.41					CENPF	0.519	METTL5	0.545	CA12	0.53	ESR1	0.412
GLRX5	0.441					ZNF207	0.638	TPRKB	0.581			C12orf11	55726	SLC25A3	0.524	TBCE	0.47	RPS7	0.471	SNRPE	0.467	AHSA1	0.509	RLBP1	0.416	NONO	0.534	UQCRFS1	0.445			TTBK2	0.616	SNRPA1	0.4	GPR137	0.409					GINS1	0.519	RNF138	0.545	LZTFL1	0.527	PHLDB1	0.412
TXN	0.44					ACP1	0.629	MRPL13	0.58			ENOPH1	0.532	RPS5	0.521	NME1	0.461	ANP32B	0.469	ZC3H15	0.467	CCT3	0.507	FANCC	0.415	CDC5L	0.533	ATP5G3	0.439			NDFIP1	0.614			CC2D1A	0.404					TPX2	0.519	RSL24D1	0.54	MAGED2	0.522	TPSG1	0.412
C14orf15	81892					HSPD1	0.628	C1orf112	55732			CNIH4	0.531	PGD	0.519	ATP5J2	0.458	AMD1	0.466	CDC2	0.466	CLPP	0.505	LCT	0.414	SNRPD1	0.533	EIF4A3	0.439			C14orf101	0.613			GPR27	0.403					STIL	0.518	API5	0.538	GALNT7	0.513	CA14	0.411
MTIF2	0.439					GDE1	0.625	DDX47	0.575			CENPN	0.53	DDOST	0.514	AHCY	0.454	HSPD1	0.465	VRK1	0.466	UBE2S	0.503	LOC10029	0.415	CCT7	0.531	PRDX4	0.437			C1orf27	0.612			HBQ1	0.403					NCAPH	0.512	ASNSD1	0.535	SIDT1	0.512	RGL2	0.411
RAN	0.436					SPTLC1	0.625	CHCHD3	0.574			CHCHD3	0.53	NONO	0.514	UQCRH	0.454	PGAM1	0.462	GNL2	0.465	ATP5O	0.502	TP53TG5	0.412	TRAM1	0.53	PPID	0.433			MED4	0.612			ADAMTS7	0.4					KPNA2	0.51	RNF146	0.535	TSPAN13	0.51	DISC1	0.406
TARS	0.435					G3BP2	0.622	CMAS	0.574			C16orf80	29105	PSMA6	0.513	PMF1	0.451	RPS27A	0.461	RAN	0.461	PSMC4	0.502	NEUROD2	0.411	ENO1	0.529	UBE2V2	0.433			BBS10	0.61			LRCH4	0.4					MKI67	0.499	PPA1	0.532	KCNK15	0.509	USH1C	0.406
CCT6A	0.431					NONO	0.622	TRMT11	0.574			POMP	0.529	LMAN1	0.511	HSPD1	0.45	GPN1	0.46	MTIF2	0.46	POLD2	0.499	LRIG2	0.409	ZNF207	0.528	CAPZA2	0.43			MAGT1	0.609			RAB11B	0.4					CKS2	0.494	C12orf11	0.533	SLC39A6	0.503	EML2	0.405
SNRPD1	0.431					RAB1A	0.621	C12orf48	55010			ZNF706	0.529	DAZAP2	0.51	IMP4	0.448	DDX1	0.459	XPOT	0.459	RUVBL1	0.497	SH3GL3	0.409	EIF3B	0.527	MAD2L1	0.43			EPS15	0.607									AURKA	0.493	CAB39	0.531	C6orf97	0.502	NTNG1	0.405
EBNA1BP2	10969					LMAN1	0.617	MYNN	0.571			SLMO2	0.528	SNRPD1	0.51	CCT6A	0.447	PSMB5	0.459	CKS1B	0.456	PSMB4	0.496	CACNB1	0.407	PGRMC1	0.526	CCT5	0.423			TOB2	0.606									NDC80	0.489	TMEM30A	0.531	FOXA1	0.502	CPN1	0.404
PSMB7	0.43					PGK1	0.617	PRC1	0.565			TXN	0.527	MRPL3	0.509	PSMB5	0.443	RFC3	0.459	RAD51AP1	10635	PSMC3	0.496	CD1A	0.406	RPN2	0.526	MAPRE1	0.423			ARFIP1	0.605									CHEK1	0.488	UBE2J1	0.529	ESR1	0.498	TESK2	0.404
ERGIC2	0.429					ATP6V0D1	9114	STOML2	0.563			ENY2	0.526	PSMA3	0.506	PSMB7	0.44	H2AFZ	0.454	MCM6	0.454	CCT2	0.494	HECW1	0.406	DDOST	0.523	RRAGA	0.423			PHF3	0.602									MYBL2	0.487	TMEM48	0.528	SLC2A3P1	0.499	MCC	0.403
POLR2K	0.429					CDC5L	0.611	ECT2	0.562			HECA	0.526	G3BP2	0.505	METTL13	0.438	PCMT1	0.454	SNRPD1	0.454	RPL8	0.493	C8orf51	0.405	DKC1	0.521	MRPL3	0.416			COL4A3BP	0.597									HMMR	0.485	TPRKB	0.525	NPDC1	0.494	KCNC3	0.402
LSM3	0.428					UQCRC2	0.61	GLRX2	0.562			YRDC	0.526	CDC5L	0.504	NHP2	0.435	PNO1	0.453	SERBP1	0.453	SNRPD3	0.493	ZNF507	0.404	TPX2	0.521	PNO1	0.415			EIF2C3	0.597									FANCI	0.484	C2orf47	0.524	MREG	0.492	KRT32	0.402
PTGES3	0.427					CRK	0.606	C2orf47	0.56			CCDC59	0.522	MRPL42	0.5	RPL8	0.435	STRAP	0.452	POLR2K	0.451	SNRPB	0.492	APCS	0.401	CAPRIN1	0.519	TMED5	0.414			ARMCX3	0.596									RRM2	0.481	ZNHIT6	0.522	RPH3AL	0.491	SALL2	0.402
DKC1	0.426					EIF2S3	0.597	RINT1	0.56			DYNLT1	0.521	TSN	0.5	POLD2	0.431	MAD2L1	0.451	RRM2	0.449	IMP4	0.491	GUCA1A	0.401	YBX1	0.514	STRAP	0.413			TM9SF3	0.596									KIAA0101	0.482	SUCLG1	0.521	COX16	0.489	OR12D3	0.401
INTS8	0.425					ENO1	0.597	CEP55	0.558			C2orf47	0.52	YWHAZ	0.499	SNRPG	0.43	STARD7	0.448	EBNA1BP2	10969	CDK4	0.489	TTPA	0.401	DLAT	0.513	PLSCR1	0.412			TMEM184C	0.596									ESPL1	0.474	TBL1XR1	0.521	FAM13B	0.487	MXD4	0.4
GINS2	0.424					DLAT	0.595	MMADHC	0.558			LOC10012	100129	FKBP4	0.498	DKC1	0.429	NAE1	0.447	CCT3	0.447	U2AF1	0.488	C16orf3	0.4	ILF2	0.513	GTF2A2	0.411			C5orf28	0.595									CENPE	0.473	EML4	0.515	KCTD3	0.486
TBCA	0.424					IDH3G	0.595	CDCA8	0.556			SLC25A32	81034	HNRNPAB	0.496	TARS	0.428	ATP5O	0.445	DLGAP5	0.445	PPP1CA	0.487	SEC14L5	0.4	RFC3	0.513	NMI	0.411			MIS12	0.595									HMGB2	0.473	RINT1	0.515	KIF16B	0.486
UBE2V2	0.424					TMX1	0.595	MRPL42	0.554			YWHAQ	0.52	EIF2S3	0.495	AHSA1	0.427	MTHFD2	0.443	MRPL3	0.445	RFC2	0.487			PSMA3	0.51	VBP1	0.411			C5orf44	0.594									MCM3	0.473	GUF1	0.514	TCTN1	0.486
PDCD5	0.423					PPID	0.594	NDUFB2	0.554			GOLT1B	0.518	ENO1	0.495	CKS2	0.427	PSMA5	0.443	TTK	0.445	YBX1	0.486			SLC25A3	0.506	MELK	0.41			YTHDC1	0.594									CTPS	0.472	WDR12	0.514	ANKRA2	0.484
PSMB4	0.423					TSN	0.589	TTC27	0.554			RNF138	0.517	CCT7	0.494	PFDN2	0.427	HINT1	0.442	CCNB2	0.439	EIF3K	0.485			RAB1A	0.505	NDUFB5	0.407			RSBN1	0.593									BLM	0.471	RPAP3	0.513	AGR2	0.483
GTF3A	0.421					ARPC1A	0.588	NOC3L	0.553			RPS21	0.517	UBE2S	0.494	FBL	0.425	SLC25A3	0.44	CEBPZ	0.438	CSNK2B	0.48			G3BP2	0.504	CYCS	0.406			LIN7C	0.592									CDKN3	0.47	MYNN	0.512	TRIM8	0.483
HNRNPAB	0.42					ATP6V1A	0.58	CHCHD2	0.55			CHCHD2	0.516	PPP1CA	0.493	EIF3B	0.424	FBL	0.439	CDC20	0.437	ATP5H	0.479			CDC2	0.502	IFIT1	0.406			NKTR	0.592									KIF14	0.468	HSPA14	0.511	DNALI1	0.482
DYNLT1	0.419					SYPL1	0.578	NDUFAF4	0.55			GAR1	0.516	RAB1A	0.487	HSD17B10	3028	HSPA8	0.439	CEBPG	0.437	PSMB2	0.479			HSP90B1	0.502	SET	0.406			MAPKSP1	0.588									APOBEC3B	0.469	SPCS3	0.511	STK32B	0.482
CNIH4	0.417					CALU	0.575	CNIH4	0.549			RWDD1	0.515	RAD21	0.486	NEK2	0.423	NDUFB5	0.438	NUP155	0.436	MRPL3	0.476			MRPL3	0.501	NDUFAB1	0.405			C11orf61	0.587									CDC7	0.464	B3GNT2	0.51	MRPS30	0.48
ICT1	0.417					SNX17	0.575	GOLT1B	0.549			MRPL15	0.514	NHP2	0.484	H2AFZ	0.422	YWHAQ	0.438	HMGB2	0.434	UFD1L	0.476			LAPTM4B	0.5	LSM3	0.403			KIF3A	0.587									EXO1	0.457	SCFD1	0.51	KDM4B	0.472
PSMA4	0.417					PRMT5	0.573	NOL11	0.548			UXT	0.513	SNRPD2	0.484	ATIC	0.42	PSMA1	0.434	VBP1	0.434	PRDX1	0.473			MCM4	0.5	PSMA1	0.403			SNX27	0.587									TK1	0.448	ZNF322B	0.51	C1orf21	0.471
SET	0.416					RFC2	0.571	FAIM	0.546			LYRM4	0.512	EIF2S2	0.483	CCT4	0.42	SEC61G	0.434	HSP90AA1	3320	VDAC2	0.473			CCT5	0.498	ACP1	0.401			CCDC91	0.585									SPC25	0.444	C12orf4	0.509	FYCO1	0.47
SUCLG1	0.415					ARPC5	0.568	MLF1IP	0.546			TIMM23	0.512	EIF3B	0.483	PSMA3	0.42	CENPA	0.429	IARS	0.431	AHCY	0.471			SSRP1	0.495	DCTN3	0.4			LRRC40	0.585									SMC4	0.443	C7orf42	0.508	ORAI3	0.47
PTRH2	0.413					DCTD	0.568	C12orf4	0.545			ATP5E	0.51	GAPDH	0.483	SNRPC	0.42	CYCS	0.429	KPNA2	0.43	ILF2	0.467			HNRNPAB	0.494	LAP3	0.4			ZBTB38	0.583									GTSE1	0.441	MRPL39	0.508	ABAT	0.467
MRPL18	0.412					DNAJB1	0.567	ASNSD1	0.544			MRPL13	0.51	PRPF4	0.479	MGST3	0.419	ODC1	0.429	PDCD5	0.43	KARS	0.467			LMAN1	0.494	SNRPC	0.4			UBQLN2	0.582									TOP2A	0.441	TRMT11	0.507	PCTK2	0.467
PPA1	0.412					SNAP23	0.567	PBK	0.544			PAK1IP1	0.51	POLR2K	0.478	SSR2	0.418	ATP5F1	0.426	PSMB4	0.429	ATIC	0.466			PDIA6	0.493					RAB3GAP1	0.58									CCNE2	0.44	ARFIP1	0.506	FAM174B	0.466
EBAG9	0.411					MAPK1	0.566	PDIA6	0.543			PPA1	0.51	PXMP3	0.478	CDC2	0.414	NDUFB6	0.426	YWHAQ	0.426	ATP5F1	0.466			MRPL12	0.491					TNKS2	0.58									NEK2	0.44	COPS4	0.506	FBP1	0.465
LOC10012	100129					PNO1	0.565	C16orf80	29105			NDUFA4	0.508	PSMB7	0.477	RFC2	0.41	UCHL3	0.426	TRIP13	0.425	ATP5J2	0.466			PGK1	0.49					SUCLG2	0.578									SRPK1	0.439	DDX50	0.505	CRNKL1	0.464
MPHOSPH1	10199					SS18	0.565	CEP76	0.539			FAM136A	0.507	PPID	0.475	ICT1	0.409	DEK	0.425	UQCRB	0.424	AP2M1	0.463			TSN	0.49					COPZ1	0.577									DBF4	0.437	WAC	0.505	RAI2	0.463
MRPL3	0.411					UBC	0.564	FBXO5	0.539			PDIA6	0.507	LSM3	0.474	LRPPRC	0.409	IMPA2	0.425	CCT4	0.423	PHB2	0.463			DNAJB1	0.489					TSPYL1	0.577									STMN1	0.437	ENOPH1	0.504	XBP1	0.463
ATP5E	0.41					CNOT8	0.563	GNL3	0.539			WDR12	0.505	VAMP3	0.472	TOMM20	0.408	PDIA6	0.425	AURKA	0.422	SNRPC	0.463			PRDX1	0.489					ZFAND6	0.577									PSRC1	0.436	C1GALT1C	0.505	KCNE4	0.461
ZC3H15	0.41					PRPF4	0.562	BXDC2	0.538			HEATR3	0.504	H2AFZ	0.471	GINS1	0.407	EEF1B2	0.424	DKC1	0.422	HSPA5	0.462			CUL1	0.488					C12orf29	0.576									E2F1	0.435	GOLT1B	0.503	MAN2B2	0.46
SF3B5	0.408					YIPF5	0.562	RNF138	0.538			CCDC90A	0.503	HSPE1	0.471	RAN	0.407	SNRPE	0.424	COX7B	0.421	PHB	0.461			CYCS	0.488					NUBPL	0.576									SPAG5	0.43	TMEM14B	0.503	TMEM9B	0.46
GLO1	0.407					VAMP8	0.559	GTF3C3	0.537			NDUFB2	0.503	RPN2	0.471	NUP155	0.406	CCT6A	0.423	LSM5	0.42	ARPC1A	0.46			MCM7	0.488					CMTM6	0.575									POLE2	0.429	TMEM50B	0.503	RBM47	0.459
MRPL13	0.406					TRAM1	0.557	NPM1	0.537			CDCA8	0.502	TRAM1	0.471	SNRPD2	0.406	ST13	0.423	POLD2	0.42	UCHL3	0.46			P4HB	0.488					ARPP19	0.574									RNASEH2A	0.430	UTP6	0.502	NBEA	0.458
NARF	0.406					KPNA4	0.556	C14orf16	51637			PSMA7	0.502	VAMP8	0.471	PTGES3	0.404	SUMO3	0.421	UBA2	0.419	CYC1	0.459			RAD21	0.488					IMPACT	0.573									SNRPA1	0.429	TSR1	0.5	PLEKHF2	0.455
PSMA7	0.405					MAPRE1	0.555	EXOSC8	0.536			RBM28	0.502	AHCY	0.47	RUVBL2	0.402	CCT3	0.42	NPM1	0.418	CLIC1	0.457			ATP6V1C1	0.489					UFM1	0.572									PLK1	0.427	MAK10	0.499	C14orf45	0.456
CCT7	0.404					ILF2	0.554	NIT2	0.536			C21orf45	54069	YIPF5	0.47			DLD	0.42	SHFM1	0.418	PNO1	0.455			PRKRA	0.486					PLEKHA5	0.571									NUP205	0.426	MFSD6	0.498	DACH1	0.454
UTP14A	0.404					PRKRA	0.554	UTP14A	0.536			MMADHC	0.501	SPTLC1	0.468			KPNA2	0.42	POP7	0.417	COX6B1	0.453			PSMA1	0.485					ENOPH1	0.57									TMSB15A	0.42	GMCL1	0.495	PIGT	0.454
MCTS1	0.403					PSMA1	0.551	NUP37	0.535			UTP14A	0.501	PRKAR1A	0.467			GTF2A2	0.418	MDH1	0.416	GLO1	0.453			ME2	0.484					ATF1	0.569									MTHFD2	0.418	TIMM23	0.495	WDR19	0.454
RWDD1	0.403					PGRMC1	0.55	TRIT1	0.535			CCNB1	0.5	COPS5	0.466			MCM2	0.418	SLC25A5	0.415	PES1	0.453			ARPC1A	0.482					RNF111	0.569									CDC45L	0.41	NUP37	0.492	HEBP1	0.453
MTERFD1	0.402					SELT	0.548	CCDC90B	0.534			TSEN34	0.5	PSMA5	0.466			UCK2	0.418	SFRS1	0.414	BCAP31	0.452			EIF2S3	0.482					CDKN2AIP	0.565									CDC25A	0.409	SLC35A5	0.491	PIGV	0.453
SNRPE	0.402					YBX1	0.546	KLHL7	0.534			DCUN1D1	0.499	PTPLAD1	0.466			ARPC1A	0.417	IRAK1	0.412	SNRPG	0.451			UCK2	0.482					EIF2AK3	0.564									SMC2	0.409	SLC38A2	0.491	UGCG	0.452
						EIF3B	0.544	MTCH2	0.534			OLA1	0.499	CDYL	0.465			MCM6	0.414	CENPE	0.411	ATP5G3	0.45			GAPDH	0.481					RHOT1	0.564									EIF2C2	0.407	TMEM165	0.491	SKP1	0.451
						PTGES3	0.542	ZNHIT6	0.534			RINT1	0.499	CYC1	0.464			NCL	0.412	DEK	0.41	SAMM50	0.448			DNM1L	0.48					BRWD2	0.563									AURKB	0.404	C12orf5	0.49	ASTN2	0.449
						PPP1CA	0.541	TBCB	0.533			TMEM93	0.499	PHB	0.462			HSPE1	0.41	TFRC	0.41	H2AFZ	0.447			RAN	0.48					TNPO1	0.563									CCT5	0.404	C1orf103	0.50	PTP4A2	0.449
						CANX	0.539	GMNN	0.532			CHORDC1	0.498	DNAJB1	0.461			PSMB4	0.41	CSE1L	0.409	NDUFS8	0.447			H2AFZ	0.479					TRA2A	0.563									CTSL2	0.403	DERL1	0.489	CBR4	0.445
						CDYL	0.539	TIMM23	0.531			UBA52	0.497	IDH3G	0.46			TSN	0.409	GGH	0.409	CUL1	0.444			COPS5	0.476					TSC22D1	0.563									KIFC1	0.4	SPG21	0.489	EFHC1	0.443
						HAT1	0.539	MFN1	0.53			CMPK1	0.496	PDIA6	0.46			RPL10A	0.408	ABCE1	0.408	GOT1	0.444			PAICS	0.476					RDH14	0.562											DCUN1D1	0.488	GPD1L	0.443
						GNB1	0.538	CCNB1	0.528			DDX47	0.495	TMX1	0.459			XRCC5	0.407	SNRPA1	0.408	TUFM	0.444			KPNA4	0.474					C1orf25	0.561											LIN7C	0.488	INPP5J	0.443
						FH	0.534	TAF1D	0.528			PSMD10	0.495	APEX1	0.457			EIF3D	0.406	HSPH1	0.407	LRPPRC	0.443			MAD2L1	0.474					FBXO3	0.561											RNF160	0.488	RAB17	0.443
						GNS	0.534	ZNF706	0.528			TRMT11	0.495	CPSF6	0.457			PDCD10	0.406	TXN	0.405	SNRPD1	0.443			CDK4	0.472					USP47	0.561											DDX47	0.487	TFF1	0.443
						TSPAN3	0.534	MRS2	0.525			CMAS	0.494	PCMT1	0.457			DKC1	0.405	DDX1	0.404	EIF3G	0.442			PRMT1	0.471					GOLGA5	0.56											MAPKSP1	0.487	C11orf60	0.444
						RPN2	0.53	REXO2	0.524			DERL1	0.493	HAT1	0.456			MRPL9	0.405	DPM1	0.404	RFXANK	0.442			AHSA1	0.469					METAP2	0.56											NOC3L	0.487	C12orf10	0.445
						CAPN7	0.529	C12orf5	0.523			MRS2	0.493	PGK1	0.456			PSMB2	0.405	LANCL2	0.404	RPS5	0.442			SS18	0.469					C14orf135	0.559											NUDT21	0.487	G6PC3	0.44
						CSNK2A1	0.529	DCLRE1C	0.523			GMPS	0.492	GNS	0.455			TM9SF2	0.404	LRPPRC	0.404	SLC25A5	0.442			CSNK2A1	0.468					PLA2G12A	0.559											NUP50	0.487	HEMK1	0.44
						RPL10A	0.527	NDUFA4	0.523			MAGOHB	0.492	ZNF207	0.453			SFRS9	0.403	NAE1	0.404	ATP6V1E1	0.443			RFC5	0.468					RRN3	0.559											FIP1L1	0.485	ROGDI	0.437
						WDR1	0.526	POMP	0.523			MRPL11	0.492	RNF41	0.452			SNRPD1	0.403	TOP2A	0.403	UQCRH	0.438			DAZAP2	0.467					SAR1B	0.559											CHCHD2	0.484	SERINC3	0.437
						PDIA6	0.523	C10orf18	54906			TMSB10	0.492	ARPC1A	0.451			MSH6	0.401	PSMA3	0.401	XRCC5	0.438			AZIN1	0.466					BNIP3L	0.558											EXOSC8	0.483	KLHDC2	0.436
						HLA-DRA	0.522	DSCC1	0.52			RBM15	0.491	DHX15	0.451			PSMD14	0.401			LSM3	0.436			UBE2V2	0.466					MAP4K3	0.557											UCHL5	0.483	TFF3	0.436
						DHX15	0.517	PAK1IP1	0.52			DKC1	0.49	LSM4	0.451							COX8A	0.435			CCT4	0.465					SERINC3	0.557											ZC3H7A	0.483	SYNC	0.435
						PXMP3	0.515	PSMG2	0.52			FAIM	0.49	GLO1	0.45							DRG1	0.435			RRM1	0.465					VPS13A	0.557											ARMC1	0.482	TBX3	0.435
						SUMO3	0.515	SPG21	0.52			WDR43	0.49	PRKRA	0.45							EIF6	0.434			CYC1	0.463					C4orf41	0.556											ATAD2	0.482	CAMK2N1	0.43
						UGP2	0.515	RACGAP1	0.519			YEATS2	0.49	ILF2	0.449							PSMA6	0.434			MSH6	0.463					SHQ1	0.556											SLC4A1AP	0.483	ITPR1	0.43
						MPDU1	0.513	TMEM48	0.519			ASNSD1	0.489	PRDX1	0.449							SOD1	0.433			ATAD2	0.462					SLC44A1	0.555											CNOT6	0.481	ANXA9	0.429
						TOMM22	0.513	LRRC42	0.518			RNASEH1	0.489	ATP5F1	0.447							FBL	0.432			PSMD8	0.46					EDEM3	0.552											ECT2	0.481	FAM63A	0.429
						OSBP	0.51	SAE1	0.518			TTC27	0.489	HSP90B1	0.447							HBXIP	0.432			GOT1	0.459					DIXDC1	0.549											INTS12	0.481	GLT8D1	0.429
						PSMA3	0.51	C7orf42	0.517			DERA	0.488	PRMT5	0.447							ZNHIT1	0.432			DNAJA1	0.458					FKBP3	0.549											LAP3	0.481	ZCCHC10	0.428
						ATP5B	0.509	DCAF6	0.516			PRC1	0.488	FRS2	0.446							PSMD14	0.431			MTFR1	0.457					RNF160	0.549											C14orf16	0.482	CIRBP	0.426
						ACLY	0.506	MED17	0.516			TBCB	0.488	SNAP23	0.446							HSP90AB1	0.432			CKS1B	0.456					SLMO2	0.547											CHCHD3	0.479	LASS4	0.426
						GABPA	0.506	MCCC1	0.513			FAM60A	0.486	AP2S1	0.445							HSPE1	0.43			KPNA2	0.456					ZCCHC10	0.547											MRPS15	0.479	MED13L	0.426
						XPO7	0.503	MTPAP	0.513			MTCH2	0.485	DRG1	0.445							PRDX4	0.43			IMPA2	0.455					DAAM1	0.546											PTCD3	0.479	SLC2A10	0.426
						DAD1	0.502	APOO	0.512			TMEM185B	79134	GNB1	0.444							RPS16	0.429			PPP1CA	0.454					SFRS12IP1	0.546											SLMO2	0.479	KCND3	0.425
						PAFAH1B1	5048	NUSAP1	0.512			ACTR3B	0.484	MRTO4	0.444							ATP5B	0.428			CHEK1	0.452					OS9	0.545											TBC1D15	0.479	ARHGEF3	0.424
						ACTB	0.499	TSR1	0.512			COX5B	0.483	HSP90AA1	3320							HNRNPF	0.428			TKT	0.451					YPEL5	0.544											NIT2	0.478	FAM179B	0.424
						GAPDH	0.498	ASPM	0.511			PSMC3IP	0.482	GDE1	0.442							CSTB	0.427			CCT3	0.45					ESD	0.543											STAT1	0.478	HHAT	0.424
						NFYA	0.495	CYB5R4	0.511			SOD2	0.482	UBE2K	0.442							EIF2S2	0.427			HSP90AA1	0.46					JMJD1C	0.543											GNL3	0.477	CYB5A	0.422
						RAN	0.494	DNAJC10	0.511			TMSB15B	0.482	ATP6V1A	0.441							TARS	0.427			LSM4	0.45					RC3H2	0.543											MRS2	0.477	SLC19A2	0.422
						ALOX5AP	0.492	NOP10	0.511			TPRKB	0.482	CSNK2A1	0.441							PTGES3	0.426			CDYL	0.449					SCFD1	0.543											UBE2H	0.477	APBB2	0.42
						GTF2A2	0.491	RBX1	0.511			TSR1	0.482	MPDU1	0.441							SERBP1	0.426			GABPA	0.448					ARMC1	0.542											BRD7	0.476	ACADSB	0.418
						TMED5	0.488	RPL26L1	0.511			YTHDF2	0.482	DNM1L	0.44							SLC25A6	0.425			PTK2	0.447					GTPBP8	0.542											FAM82B	0.476	FBXL5	0.418
						AP2S1	0.487	MRPS33	0.51			BRD7	0.481	TPD52	0.44							PSMA1	0.423			FKBP4	0.446					TMEM9B	0.541											UFSP2	0.476	MYB	0.418
						ATP5F1	0.486	HECA	0.509			HSPA14	0.481	PSMA1	0.439							HSPA8	0.422			MRPL42	0.446					BMP2K	0.538											ALDH18A1	0.477	GLCE	0.416
						RPP14	0.486	SNRPG	0.509			NCAPG	0.481	EIF6	0.438							TKT	0.422			PHB	0.446					CCPG1	0.538											USP39	0.475	CCDC56	0.415
						RDX	0.484	CCDC90A	0.508			DSCC1	0.48	KPNA4	0.438							NUP93	0.421			STRAP	0.446					GALNT11	0.538											CEP76	0.473	LIMA1	0.415
						C20orf30	29058	DUSP12	0.508			HSPE1	0.48	CDV3	0.436							PDIA6	0.42			AMD1	0.445					YWHAB	0.538											PCID2	0.473	KIAA0319	0.416
						SSR2	0.483	TDP1	0.508			NUDT15	0.48	XPOT	0.434							NDUFAB1	0.419			DRG1	0.445					ZMAT3	0.538											SEC11A	0.473	COPZ1	0.413
						CDV3	0.481	ENOPH1	0.507			PUS7	0.479	EIF5A	0.431							RPS7	0.418			NFYA	0.443					DHX40	0.537											DCAF6	0.472	CSAD	0.413
						UBE2G1	0.481	SNRPA1	0.507			FAM96B	0.478	POLD2	0.431							SSRP1	0.418			CANX	0.442					GLT8D1	0.537											PTPLAD1	0.472	GRAMD1C	0.413
						AP4M1	0.48	CCDC59	0.506			SAE1	0.478	SS18	0.431							PAFAH1B3	0.419			POLR2K	0.442					YTHDF2	0.537											CMPK1	0.468	IVD	0.413
						LSM3	0.48	NUP107	0.506			WSB2	0.478	EIF3I	0.43							WBSCR22	0.417			TPD52	0.442					SLC2A3P1	0.536											YDD19	0.468	MTL5	0.413
						RRM1	0.48	SF3B5	0.506			DENR	0.476	UBE2V2	0.428							AP2S1	0.416			ARPC5	0.44					IFT74	0.535											AMZ2	0.467	SPATA20	0.413
						CDC37	0.479	ATAD2	0.505			GLRX2	0.476	MRPL13	0.427							DYNLL1	0.416			FEN1	0.44					TMEM33	0.535											SMAP1	0.467	ELOVL2	0.412
						P4HB	0.478	FAM82B	0.505			ZNF131	0.476	NFYA	0.426							IDH3G	0.416			NCBP2	0.44					CSNK1G3	0.534											ADAM10	0.466	GALNT6	0.412
						EIF5A	0.477	CMPK1	0.504			GMNN	0.475	POP4	0.426							PSMB6	0.416			POLE3	0.44					RABGAP1L	0.534											AKTIP	0.466	KIAA0040	0.413
						RIT1	0.477	MRPL11	0.504			NOC3L	0.474	SUMO3	0.425							RPN2	0.416			FH	0.439					ZNF573	0.534											DCLRE1C	0.466	MOAP1	0.412
						RUVBL1	0.477	RAB9A	0.504			NARF	0.473	ATP5H	0.424							CKS1B	0.415			POLD2	0.439					ZNF468	0.533											NIF3L1	0.466	SLC44A4	0.412
						DNASE2	0.475	YEATS2	0.504			NT5DC2	0.473	NUDT21	0.424							GPI	0.415			SNRPC	0.436					LEMD3	0.532											MANEA	0.465	C14orf79	0.413
						DLD	0.473	INTS8	0.503			TFB1M	0.473	UQCRC2	0.424							PSMC5	0.415			PRDX4	0.435					MYL12B	0.532											CCDC53	0.464	RAB26	0.411
						M6PR	0.473	SLC4A1AP	22950			ZNHIT6	0.473	RRM1	0.423							UCK2	0.415			ABCE1	0.434					BTBD1	0.529											MATR3	0.464	TPBG	0.41
						STAT3	0.473	C1GALT1C	29071			BXDC2	0.472	CALU	0.422							DDT	0.413			IDH3G	0.434					MTMR6	0.529											MTCH2	0.464	IL20RA	0.409
						AIDA	0.472	C4orf27	0.502			STOML2	0.472	VDAC2	0.422							PGD	0.413			SNRPB	0.434					SYNC	0.528											TOMM22	0.464	MKNK2	0.409
						BCL2L1	0.472	UCHL5	0.501			C12orf48	55010	AZIN1	0.42							COX6A1	0.412			FKBP5	0.433					DTWD1	0.526											TXNDC5	0.464	SLC22A5	0.409
						CHD1L	0.472	C21orf45	54069			EXOSC4	0.471	YBX1	0.42							NME1	0.412			HSPA5	0.431					NARG1	0.526											CHMP5	0.463	TMC5	0.408
						CLIC4	0.472	UTP11L	0.5			HN1	0.47	YME1L1	0.42							POP7	0.412			NHP2	0.431					SDHC	0.526											KLHL12	0.463	IL6ST	0.406
						DNAJB4	0.472	DKC1	0.499			NAT13	0.47	CCT5	0.419							LDHA	0.411			HRSP12	0.43					TAF1B	0.526											ATG3	0.462	MAPT	0.406
						ME2	0.472	NUP85	0.498			NDUFB11	0.469	PQBP1	0.418							DDOST	0.409			SMC4	0.429					DPP8	0.524											CEP63	0.462	PNMA1	0.404
						YWHAZ	0.472	PRPF40A	0.497			RP6-213H	51765	SNX17	0.418							EBNA1BP2	0.410			UBE2M	0.429					C4orf43	0.523											DUSP12	0.462	C14orf13	0.405
						CLDND1	0.468	WDR3	0.497			KLF11	0.468	TOMM20	0.418							LSM4	0.409			ARFGEF1	0.428					RCBTB1	0.523											SPATS2	0.462	HEXIM1	0.403
						CUL1	0.467	PPP2R3C	0.496			MEX3C	0.468	TM9SF2	0.417							PPIH	0.409			NEK2	0.428					CCDC59	0.522											ALG6	0.461	LASS6	0.403
						EIF6	0.467	HSPC159	0.494			SUCLG1	0.468	CSTF1	0.416							RNF113A	0.408			CENPA	0.426					KCTD3	0.522											BTBD1	0.461	PIGG	0.403
						SLC25A6	0.467	HSPE1	0.494			THOC7	0.468	RAB5A	0.416							GDI2	0.407			GPI	0.426					NFYB	0.522											RBM7	0.461	C5orf44	0.402
						UQCRFS1	0.467	BTBD1	0.493			WDYHV1	0.468	WDR1	0.416							PSMB5	0.407			MSH2	0.426					PAPOLA	0.522											ALG5	0.46	SSH3	0.402
						AP3B1	0.466	CKS1B	0.493			TMEM177	0.467	PSMA2	0.415							RALY	0.407			PPIF	0.426					ZCCHC8	0.522											BCCIP	0.46	TTC30A	0.401
						ST13	0.466	SLC25A32	81034			UBL5	0.467	RPL8	0.415							DDX1	0.406			VDAC2	0.426					ETAA1	0.521											PREB	0.46	WWP1	0.4
						NUDT21	0.465	TMEM126B	55863			TEX10	0.466	SELT	0.415							TUBG1	0.406			DDX19A	0.424					NARG2	0.521											TBK1	0.46
						BSG	0.463	PCID2	0.49			YEATS4	0.466	TRA2B	0.415							RPS19	0.405			PRKAR1A	0.422					PLEKHF2	0.521											ZMYM6	0.46
						DCTN3	0.463	ACTR6	0.489			CRIPT	0.465	SSR3	0.414							HSP90AA1	0.406			RRM2	0.422					APH1A	0.52											C12orf48	0.47
						UBE2M	0.463	C14orf15	81892			KLHL7	0.465	NDUFB5	0.413							NDUFB6	0.404			EIF2S2	0.421					SPATA7	0.52											ATP5A1	0.458
						ERI3	0.462	DERA	0.489			MEA1	0.464	RHOA	0.413							ARF1	0.403			MAPK1	0.419					UFSP2	0.52											MRPL13	0.458
						GTF2I	0.462	ERCC6L	0.489			TMEM14B	0.464	CLPP	0.412							DKC1	0.403			PRPF4	0.418					DYNLRB1	0.519											BRWD1	0.457
						TAF12	0.462	SYNCRIP	0.489			YARS2	0.462	PPP2R2D	0.412							ATP5J	0.4			PTGES3	0.418					MORF4L1	0.519											PDCD5	0.457
						WDR46	0.462	LSM8	0.488			HSP90AA1	3320	STRAP	0.412											ATP5B	0.417					PRPF38B	0.519											POMP	0.457
						DRG1	0.46	TFB2M	0.488			PSMG2	0.461	SSRP1	0.411											CALU	0.417					RNF38	0.519											SCYL2	0.457
						EXOC5	0.46	TMEM165	0.488			ZNF184	0.46	UBE2M	0.409											LRPPRC	0.417					PYROXD1	0.518											ZWILCH	0.457
						DDX19A	0.459	TXN	0.488			MRPS35	0.459	PAICS	0.408											BYSL	0.416					SLC35A5	0.518											H2AFZ	0.456
						OSGEPL1	0.459	LAP3	0.487			MCTS1	0.458	PGRMC1	0.408											PTPN11	0.416					AMBRA1	0.517											NOL11	0.456
						RPL17	0.459	MARCH5	0.487			RRP7A	0.458	CRK	0.407											CRK	0.414					PCNP	0.517											REV1	0.456
						PICALM	0.457	PARL	0.487			UBQLN2	0.458	DKC1	0.407											SPTLC1	0.414					PNRC2	0.517											RNFT1	0.456
						RAB5A	0.457	GEMIN6	0.486			C19orf62	29086	G3BP1	0.407											CDKN3	0.413					TRIM44	0.517											RPS6KC1	0.456
						DNAJA1	0.456	HEATR3	0.486			NOP10	0.457	ATP6V1C1	528											DNAJA2	0.413					WDR61	0.516											ZNF330	0.456
						MRPL3	0.456	RP6-213H	51765			PCMT1	0.457	BSG	0.406											AAMP	0.412					CHMP5	0.515											ESRP1	0.455
						APEX1	0.455	VBP1	0.485			EIF4E2	0.456	WDR46	0.406											PDIA3	0.412					DERL2	0.514											LRRC42	0.455
						NNT	0.455	UBE2Q1	0.484			MRPS33	0.456	ESRP1	0.405											SLC1A5	0.412					RPAP3	0.514											PPP2R3C	0.455
						SRPR	0.455	CISD1	0.483			MCM9	0.455	GTF2A2	0.405											ST13	0.412					C6orf120	0.513											UGGT1	0.455
						H2AFZ	0.454	HJURP	0.483			DSN1	0.454	LSM7	0.405											DHX15	0.411					SEH1L	0.513											NUDT9	0.454
						ARF4	0.453	TIPIN	0.483			SPG21	0.454	CKS1B	0.403											PRMT5	0.411					CNOT7	0.512											PCNP	0.454
						DRAP1	0.453	EBNA1BP2	10969			C1QBP	0.45	EBNA1BP2	10969											RANBP9	0.411					CTBP1	0.512											EIF2AK3	0.453
						PSMD6	0.453	FIP1L1	0.482			EIF3L	0.45	M6PR	0.4											TTC35	0.41					CRYZL1	0.51											HAT1	0.453
						KIFAP3	0.452	MCTS1	0.481			GTF3C3	0.45													TMX1	0.409					INTS12	0.51											TMEM126B	0.454
						RCHY1	0.451	TCP1	0.481			NIP7	0.45													CDCA8	0.408					KTN1	0.51											TTC27	0.453
						MRPL42	0.45	BCCIP	0.479			PCNP	0.45													PSMA5	0.408					RBM3	0.51											CHORDC1	0.452
						CKS1B	0.449	MRPL17	0.479			TMEM165	0.45													SLBP	0.408					ZFP64	0.51											DDX58	0.452
						ATP6V1C1	528	CAB39	0.477			CEP55	0.448													PLP2	0.405					AKIRIN1	0.509											TM9SF3	0.452
						CAPZA2	0.448	DSN1	0.477			RPL26L1	0.448													CHD1L	0.404					C19orf53	0.509											GOLGA5	0.451
						EIF3K	0.448	CCNB1IP1	57820			C7orf42	0.447													EIF3I	0.404					NAT13	0.509											MRPL15	0.451
						POLR2E	0.448	DDX58	0.476			MRPL39	0.447													NUDT21	0.404					TSPAN13	0.509											OSBPL11	0.451
						SLC25A5	0.448	GPN3	0.476			SERBP1	0.447													EIF5A	0.403					WWC2	0.509											C16orf80	29105
						PSMA5	0.447	NCAPG2	0.476			MCM4	0.446													ESRP1	0.403					ZNF83	0.509											ZNF131	0.45
						ZFYVE21	0.447	ZNF184	0.476			ANKRD27	0.445																			C1orf109	0.508											EXOC5	0.449
						ASNA1	0.446	C13orf34	79866			FANCL	0.445																			GLTP	0.508											PHTF2	0.449
						C14orf10	26175	MRPL48	0.475			RBM8A	0.445																			NIP7	0.508											ROCK1	0.449
						CDK4	0.446	NARF	0.475			MRPL4	0.444																			RAB33B	0.508											CCDC90B	0.448
						CREB1	0.446	UBL4A	0.475			TRIAP1	0.444																			TEAD1	0.508											CYP51A1	0.448
						NDUFB5	0.446	UBL5	0.474			MRPL42	0.443																			THAP1	0.508											KCMF1	0.448
						SEC23A	0.446	DDX50	0.473			NXT1	0.443																			THOC7	0.507											SAE1	0.448
						B3GNT2	0.445	GGCT	0.473			TCEA1	0.443																			KRIT1	0.506											AHCTF1	0.447
						FARSA	0.445	LANCL2	0.473			WDR74	0.443																			NIPBL	0.506											CSNK1G3	0.447
						MSH6	0.445	RBM15	0.473			FAM82B	0.442																			NUCKS1	0.506											NAMPT	0.447
						SNRPD1	0.445	UXT	0.473			SNRPG	0.442																			PIK3CB	0.506											TINF2	0.447
						SNRPD2	0.445	APIP	0.472			TTC4	0.442																			BAZ1A	0.505											CRYZL1	0.446
						SNX2	0.445	MEA1	0.472			ACAT2	0.441																			BCL2L13	0.505											FAIM	0.446
						MED21	0.444	PSMA7	0.472			LIN7C	0.441																			FBXW4	0.505											GPN3	0.446
						RAD1	0.443	PSMB4	0.472			NUP37	0.441																			MOCS2	0.505											TWF1	0.446
						PSEN1	0.442	COPS4	0.471			SET	0.441																			NFU1	0.505											CLEC2D	0.445
						DNAJA2	0.441	METTL5	0.471			TM9SF3	0.441																			RSF1	0.505											MGAT4A	0.445
						LCP1	0.441	NIF3L1	0.471			CCDC72	0.44																			APPL1	0.504											ZNF227	0.445
						PHB	0.441	NXT1	0.471			CISD1	0.44																			GATAD1	0.504											IMPAD1	0.444
						TMED10	0.441	RPAP3	0.471			MED23	0.44																			IFT81	0.504											KLHL7	0.444
						CLIC1	0.44	TMEM14B	0.471			MRPS2	0.44																			LACTB2	0.504											NCAPG	0.444
						DDT	0.44	HSD17B12	51144			RBX1	0.44																			SRBD1	0.503											RANBP9	0.444
						ITFG1	0.44	SS18L2	0.47			CUTA	0.439																			LUC7L2	0.502											APIP	0.443
						MAP3K7IP	23118	ZNF131	0.47			EXOSC8	0.439																			MBIP	0.502											C16orf61	0.444
						POLD4	0.44	LRRC40	0.469			NIT2	0.439																			RAD23B	0.502											C21orf66	0.445
						POP4	0.44	RBM28	0.469			EIF4EBP1	1978																			SETD6	0.502											MAT2B	0.443
						CCT4	0.439	RPS6KC1	0.469			LSM8	0.438																			TRAPPC2	0.502											RAB9A	0.443
						AP2M1	0.438	CDCA3	0.468			ARMC1	0.437																			MEX3C	0.5											GLRX2	0.442
						CD46	0.438	PARP2	0.468			TFB2M	0.437																			SLTM	0.499											HSPC159	0.442
						PTPLAD1	0.437	TTC4	0.468			USP39	0.437																			TM7SF3	0.499											RBX1	0.442
						CNIH	0.436	GTF3A	0.467			C1orf174	339448																			UBE2W	0.499											ADSS	0.441
						FBXW11	0.435	KLHL36	0.467			CEP76	0.436																			CEP63	0.498											C4orf27	0.441
						TFDP1	0.435	WDR8	0.467			MRTO4	0.436																			HIRA	0.498											ETNK1	0.441
						ATP6V1B2	526	ATP5A1	0.466			NOL11	0.436																			KDM5A	0.498											SLC25A32	0.442
						CAPNS1	0.434	PTRH2	0.466			OGFRL1	0.436																			NRBF2	0.498											ARFGEF2	0.44
						RPL8	0.434	PCNP	0.465			PBK	0.436																			GOLPH3	0.497											WDR26	0.44
						RPA1	0.433	IFT57	0.464			TMEM208	0.436																			IPP	0.497											C12orf47	0.45
						RAB4A	0.432	TIMM8B	0.464			CKAP2	0.433																			ACTR6	0.496											DNASE2	0.439
						TMEM50B	0.432	TMEM14A	0.464			KIF18B	0.433																			MRPS18B	0.496											ERO1L	0.439
						TP53	0.432	ZNF232	0.464			REXO2	0.432																			PRRC1	0.496											HCFC2	0.439
						FKBP5	0.431	RAD54B	0.462			C12orf5	0.431																			C12orf10	0.495											MED28	0.439
						SLC1A5	0.431	TCEA1	0.462			MED17	0.431																			ETNK1	0.495											TWSG1	0.439
						YME1L1	0.431	TMSB10	0.462			UBE2J1	0.431																			KIF16B	0.495											COMMD10	0.438
						P2RX4	0.43	YEATS4	0.462			C14orf16	51637																			NUMA1	0.495											COQ10B	0.438
						SSRP1	0.43	ANP32E	0.461			FBXO11	0.43																			SMAP1	0.495											LRRC40	0.437
						CLPP	0.429	FANCL	0.461			GGCT	0.43																			SNX16	0.495											VDAC1	0.437
						PLP2	0.429	RRP7A	0.461			HDAC2	0.43																			SPCS1	0.495											ENY2	0.436
						RFC3	0.429	SHCBP1	0.461			JRK	0.43																			ASB8	0.494											NDUFAF4	0.436
						ERLIN1	0.428	YKT6	0.461			UTP11L	0.43																			CHORDC1	0.494											CDKN2AIP	0.437
						MDH1	0.428	PUS7	0.46			CCNE1	0.429																			CRBN	0.493											CNOT7	0.434
						SERINC1	0.428	SEPHS1	0.46			ACTR6	0.428																			OBFC2B	0.493											TMEM185B	0.435
						MATR3	0.427	SERBP1	0.46			GTF3A	0.428																			PSENEN	0.493											WBP11	0.434
						TOR1AIP1	26092	ARMC1	0.459			LANCL2	0.428																			RBM8A	0.493											YIPF5	0.434
						ARPC2	0.426	BAZ1A	0.459			MARCH5	0.428																			FNDC3B	0.491											C12orf41	0.435
						ATP6AP2	0.426	COX5B	0.459			C12orf44	60673																			POMGNT1	0.491											CHMP1B	0.433
						GOSR2	0.426	KIF18A	0.459			RPL31	0.427																			CCDC72	0.49											HECA	0.433
						PRDX1	0.426	MAGOHB	0.459			BZW2	0.426																			FAM13B	0.49											UFC1	0.433
						DSCR3	0.425	NUDT21	0.459			MCCC1	0.426																			KIAA1598	0.49											FGD6	0.432
						HSPA5	0.424	SLMO2	0.459			PUS1	0.426																			MED23	0.49											MRPS7	0.432
						SKAP2	0.424	C11orf10	746			TGS1	0.426																			DAZAP1	0.489											NRBF2	0.432
						TBL1XR1	0.424	CHORDC1	0.458			CNOT7	0.425																			PNPO	0.489											NCAPG2	0.431
						ARF6	0.423	METTL4	0.458			GPN3	0.425																			TMEM165	0.489											NOP10	0.431
						CYC1	0.423	OLA1	0.458			LAPTM4B	0.425																			ARL8B	0.488											C2orf28	0.43
						EIF3I	0.423	RPS21	0.458			MRPS10	0.425																			C19orf56	0.488											EFTUD1	0.43
						G3BP1	0.423	SFRS2	0.458			PRPF40A	0.425																			GARNL1	0.488											EXOC1	0.43
						CCT7	0.422	YWHAQ	0.458			DUS1L	0.424																			NHLRC2	0.488											TMEM39A	0.43
						MMADHC	0.422	LSM3	0.457			GTF2H5	0.424																			PIGV	0.488											TMOD3	0.43
						NHP2	0.422	KIF4A	0.456			LAGE3	0.424																			TAF9B	0.488											TUBGCP5	0.43
						PQBP1	0.422	MRPL18	0.456			PDSS2	0.424																			OSTM1	0.487											UXS1	0.43
						PTPN11	0.422	MRPS10	0.455			YTHDF3	0.424																			RABL5	0.487											CCDC90A	0.429
						RPS16	0.422	UBA52	0.455			CCT5	0.422																			RNF170	0.487											MLF1IP	0.429
						TOMM20	0.422	EXOSC4	0.454			DDX49	0.422																			LRCH3	0.486											NARG1	0.429
						C17orf48	56985	SMAP1	0.454			GOLGA7	0.422																			WDR48	0.486											PMS1	0.429
						GM2A	0.421	CCNE1	0.453			MAGT1	0.422																			C12orf43	0.485											ZFAND1	0.429
						VTI1B	0.421	LYRM4	0.453			RFWD3	0.422																			NOC3L	0.485											FASTKD1	0.428
						EIF3G	0.418	FASTKD1	0.452			RPRD1A	0.422																			SLC38A6	0.485											GCN1L1	0.428
						LSM4	0.418	C19orf62	29086			AUP1	0.421																			TMEM111	0.485											IMP3	0.428
						RPL11	0.418	MRPL34	0.451			GINS3	0.421																			YEATS4	0.485											NDUFA4	0.428
						B3GALNT1	8706	MTCP1NB	147			PSMB1	0.421																			ABHD2	0.484											UBA5	0.428
						CFLAR	0.417	BRD7	0.45			GTPBP8	0.42																			RRP15	0.484											USP25	0.428
						PRDX4	0.417	COX7B	0.45			NETO2	0.42																			ZDHHC3	0.484											HEATR3	0.427
						NXT2	0.416	NUDT15	0.45			PHF10	0.42																			C9orf6	0.483											NUP85	0.427
						SEP15	0.416	CHMP5	0.449			TIMM13	0.42																			FAM63B	0.483											RNASEH1	0.427
						TPM4	0.415	CKLF	0.449			TMEM14A	0.42																			ZCCHC2	0.483											TAF1D	0.427
						HP1BP3	0.414	MTCH1	0.449			BAZ1A	0.419																			COX15	0.482											ACOT9	0.426
						CTSS	0.413	TRIAP1	0.449			C18orf10	25941																			MAK10	0.482											BXDC2	0.426
						IDH3B	0.413	HAT1	0.448			RDH14	0.419																			RANGRF	0.482											SAMD9	0.426
						ZFPL1	0.413	ACTR3B	0.446			RRP15	0.419																			UBE2J1	0.481											GAPDH	0.425
						PPIF	0.412	CRIPT	0.446			TIMM8B	0.418																			C15orf29	0.48											PEX1	0.425
						RIOK3	0.412	LOC10012	100129			ZFAND1	0.418																			TBC1D15	0.48											RWDD2A	0.425
						TGFBR2	0.412	RNASEH1	0.446			GGCX	0.417																			ZNF280D	0.48											UEVLD	0.425
						FLII	0.411	SRRD	0.446			PDXK	0.417																			SEC22A	0.479											MAP4K3	0.424
						SSR3	0.411	TSEN34	0.446			ANP32E	0.415																			UGCG	0.479											YEATS4	0.424
						ZNF330	0.411	UBE2V2	0.446			CDCA3	0.415																			WDR44	0.479											C12orf44	0.425
						ADAM10	0.41	SET	0.444			DCTPP1	0.415																			GLCE	0.478											C13orf34	0.426
						EIF2S2	0.41	KIF15	0.443			METTL9	0.415																			BRWD1	0.477											ARL8B	0.422
						MAD2L1BP	9587	TACC3	0.443			ATP5A1	0.414																			DIABLO	0.477											C2orf49	0.422
						TM9SF1	0.41	ALG6	0.442			IFT57	0.414																			MANEA	0.477											CDV3	0.422
						SLC29A1	0.409	CEP70	0.442			HJURP	0.413																			OAZ1	0.477											CEP55	0.422
						DNM1L	0.408	NAMPT	0.442			LRRC40	0.413																			AES	0.476											DERL2	0.422
						PGM3	0.408	NUP50	0.442			LRRC61	0.413																			BFAR	0.476											METTL4	0.422
						SARS	0.408	SEH1L	0.442			PDSS1	0.413																			GMCL1	0.476											MRPL18	0.422
						UCHL3	0.408	AHCTF1	0.441			SS18L2	0.413																			RPL15	0.476											OSBPL9	0.422
						C1D	0.407	CNOT7	0.44			GAPDH	0.412																			ANKRA2	0.475											OSM	0.422
						GOT1	0.406	EBP	0.44			GINS2	0.412																			C1RL	0.475											DCAF17	0.421
						PCMT1	0.406	GAR1	0.44			KIF18A	0.412																			FAM134A	0.475											OS9	0.421
						RHOC	0.406	YARS2	0.44			ARL5A	0.41																			MEAF6	0.475											UTP11L	0.421
						BECN1	0.405	DTL	0.439			B4GALT5	0.41																			SFRS2IP	0.475											ANKHD1	0.42
						MBTPS1	0.405	KIF18B	0.439			QTRTD1	0.41																			ZNF131	0.475											METAP2	0.42
						NEU1	0.405	MRTO4	0.439			RRAGC	0.41																			ATF6	0.474											C21orf59	0.43
						PSMA6	0.405	PSMC3IP	0.439			SCNM1	0.41																			KPNA3	0.474											SS18	0.419
						FIS1	0.404	TEX10	0.439			UBL4A	0.41																			CEP350	0.473											TRIT1	0.419
						HAX1	0.404	FAM60A	0.438			UCHL5	0.41																			DENR	0.473											AGFG1	0.418
						MED8	0.404	MAPKSP1	0.438			NDUFB4	0.409																			IL6ST	0.473											CD58	0.418
						SLCO2B1	0.404	ANKRD27	0.437			NUSAP1	0.409																			PSMG2	0.473											CDC37L1	0.418
						TUBGCP5	0.404	ESF1	0.437			TIPIN	0.409																			C9orf95	0.472											CORO1C	0.418
						FBXO38	0.403	GINS3	0.437			TRMT112	0.409																			MRPS15	0.472											CUL4B	0.418
						PRUNE	0.403	OSBPL11	0.437			C12orf41	54934																			TBC1D8B	0.472											IRAK4	0.418
						ARAF	0.401	ATP5E	0.436			C20orf27	54976																			TTC33	0.472											OLA1	0.418
						RALB	0.4	C1orf156	92342			CDC73	0.408																			GAR1	0.471											YPEL5	0.418
						UBE2S	0.4	FKBP3	0.436			SHCBP1	0.408																			GSTCD	0.471											FKBP3	0.417
								POLR3K	0.436			SLC4A1AP	22950																			KRAS	0.471											FZD3	0.417
								TMEM39A	0.436			SNRPA1	0.408																			MAP9	0.471											PDS5A	0.417
								CKAP2	0.435			TIMM10	0.408																			MAT2B	0.471											HNRNPH1	0.416
								HN1	0.435			APOO	0.407																			MRPS10	0.471											PBK	0.416
								LRRC8D	0.435			FNBP1L	0.407																			TMEM135	0.471											SENP7	0.416
								MKKS	0.435			NAMPT	0.407																			ZNF302	0.471											TMEM14A	0.416
								FAM136A	0.434			NDUFA13	0.407																			MARCH8	0.47											MTMR6	0.415
								NOL8	0.434			NRBF2	0.406																			ARMCX1	0.469											NAGK	0.415
								NUP43	0.434			POLR2D	0.406																			TRMT112	0.469											PFDN2	0.415
								OGFRL1	0.434			ZNF267	0.406																			C1orf103	0.468											STAM2	0.415
								RNF130	0.434			INTS8	0.405																			POLR2E	0.468											CDCA8	0.414
								TRNAU1AP	54952			NUP85	0.405																			SNX5	0.468											JMJD1C	0.414
								TMSB15B	0.433			TAF1D	0.405																			POGK	0.467											PPWD1	0.414
								TRMT112	0.433			CECR5	0.404																			PRPF39	0.467											TDP1	0.414
								RBM7	0.432			PDCD2	0.404																			RAP2C	0.467											ADIPOR1	0.413
								MCM10	0.431			C14orf15	81892																			RNF219	0.467											HSD17B12	0.414
								SNRPD1	0.431			C8orf33	0.403																			C15orf24	0.466											PTPN12	0.413
								THOC7	0.431			COX7A2	0.403																			CMPK1	0.466											RC3H2	0.413
								WDR43	0.431			EBP	0.403																			ZNF428	0.466											STX16	0.413
								BOLA1	0.43			METTL5	0.403																			ATG3	0.465											ACTR6	0.412
								RPE	0.43			PERP	0.403																			BEX4	0.465											C19orf10	0.413
								MCM4	0.429			TMEM33	0.403																			CRIPT	0.465											CDC73	0.412
								ESRP1	0.428			UBE2Q1	0.403																			LARP4	0.465											GGCT	0.412
								IFI44	0.428			BCCIP	0.401																			OSBPL11	0.465											MPP5	0.412
								OIP5	0.428			BTBD1	0.401																			SPATS2	0.465											BAZ1A	0.411
								POP1	0.428			GMCL1	0.401																			UBR7	0.465											LARP4	0.411
								SCNM1	0.428			ERGIC2	0.4																			ARHGAP5	0.464											PTRH2	0.411
								ZFAND1	0.428			MRPS15	0.4																			FBXO42	0.464											SYNCRIP	0.411
								RDH14	0.427																							RBM22	0.464											VANGL1	0.411
								SOD2	0.427																							TMEM14B	0.464											CCDC59	0.41
								UBE2J1	0.427																							TMEM168	0.464											CENPN	0.41
								UQCRH	0.427																							C2orf28	0.463											IFT81	0.41
								C18orf10	25941																							SLC35E2	0.463											NOL8	0.41
								MRPL9	0.426																							APPL2	0.462											DR1	0.409
								RWDD1	0.426																							FNBP1L	0.462											GRAMD3	0.409
								TMEM93	0.426																							PELO	0.462											RNF19A	0.409
								ZDHHC13	0.426																							PTPRA	0.462											NUSAP1	0.408
								API5	0.425																							NARG1L	0.461											TTC17	0.408
								DERL1	0.425																							THAP4	0.461											UBXN4	0.408
								DR1	0.425																							TMEM93	0.461											C10orf18	0.409
								ATG3	0.424																							TRIM8	0.461											CEP70	0.407
								BCAS2	0.424																							ZBED5	0.461											NFU1	0.407
								BRP44L	0.424																							ALG5	0.46											PHF3	0.407
								MDH1	0.424																							HERPUD1	0.46											ARPP19	0.405
								SCFD1	0.424																							PCBP2	0.46											CAP1	0.405
								USP18	0.424																							ZNF267	0.46											IFI44	0.405
								ARL8B	0.423																							FKBP14	0.459											MIS12	0.405
								NDUFB3	0.423																							OLA1	0.459											RNF34	0.405
								USP39	0.423																							RBM15	0.459											TRMT61B	0.405
								ZNF267	0.423																							SFRS11	0.459											HIGD1A	0.404
								C11orf48	79081																							ZNF506	0.458											LSM8	0.404
								MRPS28	0.422																							ASNSD1	0.457											MCTS1	0.404
								PUS1	0.421																							C14orf138	0.457											SGPP1	0.404
								C12orf41	54934																							ADCK2	0.456											TRAPPC4	0.404
								CLEC7A	0.42																							GRAMD1C	0.456											WDR44	0.404
								GINS2	0.42																							KLHL2	0.456											ZFYVE21	0.404
								TIMM17A	0.42																							LPAR6	0.456											LRRC59	0.403
								C12orf44	60673																							CBLL1	0.455											NPL	0.403
								C15orf44	81556																							PNMA1	0.455											POLR3E	0.403
								RFWD3	0.419																							PTP4A2	0.455											RAB22A	0.403
								TMEM185B	79134																							C11orf30	0.454											ZNF12	0.403
								CEP63	0.418																							CRNKL1	0.454											CKLF	0.402
								FAM35A	0.418																							DERA	0.454											GGCX	0.402
								NT5DC2	0.417																							HMG20A	0.454											NUP107	0.402
								POLR2K	0.417																							MREG	0.454											PAPOLA	0.402
								TBC1D15	0.417																							NRIP1	0.454											PRMT5	0.402
								AMZ2	0.416																							RAB11FIP1	0.454											SUB1	0.402
								C21orf59	56683																							RETSAT	0.454											TCEA1	0.402
								CHCHD8	0.416																							TMF1	0.454											WDR61	0.402
								GGCX	0.416																							ZNF350	0.454											ACP1	0.401
								GPSM2	0.416																							BSDC1	0.453											ACTB	0.401
								IFIH1	0.416																							C19orf22	0.453											ATF1	0.401
								MRPL3	0.416																							NTM	0.453											C6orf106	0.402
								UFC1	0.416																							ABHD5	0.452											PPP2R2D	0.401
								WDYHV1	0.416																							C17orf42	0.452											RNF130	0.401
								CDC73	0.415																							MPHOSPH8	0.452											ROD1	0.401
								MAK10	0.414																							RNASEH1	0.452											TIPIN	0.401
								NDUFA1	0.414																							C1orf50	0.451											C1orf27	0.4
								SHMT2	0.414																							DCUN1D1	0.451											C5orf28	0.4
								C2orf28	0.413																							KPNB1	0.451											EIF4E2	0.4
								IQCG	0.413																							MAVS	0.451											FAM96B	0.4
								PPA2	0.413																							ACAA1	0.45											PRPF38B	0.4
								CENPI	0.412																							PPA2	0.45											ZDHHC4	0.4
								NAT13	0.412																							SECISBP2	0.45
								BZW2	0.411																							TAOK3	0.45
								C19orf28	126321																							TPT1	0.45
								NFYB	0.411																							ZFP112	0.45
								TMEM177	0.411																							C17orf101	0.449
								WDR70	0.411																							HAUS6	0.449
								CEBPG	0.41																							MRPL23	0.449
								CUTC	0.41																							ZNHIT6	0.449
								HMGB2	0.41																							C10orf57	0.448
								RNF220	0.41																							CBR4	0.448
								SNRPE	0.41																							FAM168A	0.448
								YME1L1	0.41																							RPGRIP1L	0.448
								DBF4	0.409																							NR2F2	0.447
								RAP1GDS1	5910																							PDS5B	0.447
								RPL31	0.409																							RPL22	0.447
								FAM96B	0.408																							SLC2A4RG	0.447
								JRK	0.408																							USP33	0.447
								MYBL1	0.408																							PDP1	0.446
								CBX3	0.407																							SLC35E1	0.446
								CORO1C	0.407																							TMEM127	0.446
								GGNBP2	0.407																							C5orf30	0.445
								MRPS16	0.406																							NSFL1C	0.445
								NARG1	0.406																							AFTPH	0.444
								OSM	0.406																							ALS2CR8	0.444
								PTCD3	0.406																							BCOR	0.444
								RAB7L1	0.406																							CYLD	0.444
								RRP15	0.406																							PCTK2	0.444
								RSRC1	0.406																							UBP1	0.444
								SUB1	0.406																							ZFYVE21	0.444
								GRHPR	0.404																							C12orf44	0.443
								NFU1	0.404																							C6orf211	0.443
								VANGL1	0.404																							PGAP1	0.443
								TRMT61B	0.403																							PPP2R3C	0.443
								PREB	0.402																							KBTBD4	0.442
								TMEM50B	0.402																							NDUFB4	0.442
								DERL2	0.401																							TMEM50A	0.442
								MRPL4	0.401																							ZCCHC6	0.442
								COMMD3	0.4																							ADSS	0.441
								UGGT1	0.4																							FTSJ2	0.441
																																GPN3	0.441
																																NGRN	0.441
																																PDS5A	0.441
																																RSL24D1	0.441
																																S100PBP	0.441
																																ANKRD57	0.44
																																GRB2	0.44
																																METTL8	0.44
																																NDE1	0.44
																																C2orf49	0.439
																																CYP20A1	0.439
																																MKRN2	0.439
																																C12orf41	0.438
																																LIMA1	0.438
																																MRPL34	0.438
																																OSBPL9	0.438
																																POLI	0.438
																																RABL3	0.438
																																RBM23	0.438
																																ZFAND1	0.438
																																ATG16L1	0.437
																																BLZF1	0.437
																																MKL2	0.437
																																PAK1IP1	0.437
																																SS18L2	0.437
																																TTC19	0.437
																																ZBTB3	0.437
																																MPP5	0.436
																																SAP30BP	0.436
																																AHCTF1	0.435
																																KIAA1033	0.435
																																TMEM57	0.435
																																TRAPPC4	0.435
																																ZNF236	0.435
																																KCTD5	0.434
																																THSD7A	0.434
																																ZNF184	0.434
																																AMZ2	0.433
																																DNAJC24	0.433
																																FCF1	0.433
																																OGFOD1	0.433
																																SEC31A	0.433
																																ELMO2	0.432
																																FANCL	0.432
																																TXNDC15	0.432
																																DYNC1LI1	0.431
																																FAM55C	0.431
																																GOLPH3L	0.431
																																PTCD2	0.431
																																RPRD1A	0.431
																																SERPINB1	0.431
																																TCEA1	0.431
																																TMEM80	0.431
																																C1orf56	0.43
																																CCDC53	0.43
																																LRBA	0.43
																																MFSD1	0.43
																																NKIRAS2	0.43
																																SMARCAL1	0.43
																																C12orf47	0.429
																																C1orf174	0.429
																																CPPED1	0.429
																																FIP1L1	0.429
																																ACTR10	0.428
																																GALNT7	0.428
																																IFT57	0.428
																																LMBRD1	0.427
																																KIAA0776	0.426
																																PPP2R2D	0.426
																																CDC73	0.425
																																DENND4A	0.425
																																FASTKD3	0.425
																																HERC1	0.425
																																LOC100129361	0.425
																																PIH1D1	0.425
																																BRD2	0.424
																																FAM108A1	0.424
																																PPCS	0.424
																																QTRTD1	0.424
																																RPL23AP7	0.424
																																SDF4	0.424
																																TIMM23	0.424
																																ALAD	0.423
																																LASS2	0.423
																																LOC653188	0.423
																																MFF	0.423
																																NR1H2	0.423
																																TMOD3	0.423
																																TTC30A	0.423
																																C11orf73	0.422
																																RFX7	0.422
																																ASXL2	0.421
																																ATP5A1	0.421
																																C1GALT1C1	0.421
																																C7orf28B	0.421
																																DCAF7	0.421
																																FLJ13197	0.421
																																GGNBP2	0.421
																																IARS2	0.421
																																MED13L	0.421
																																PRR13	0.421
																																ZNF180	0.421
																																ZNF322B	0.421
																																ZNF688	0.421
																																ATP5E	0.42
																																PIGP	0.42
																																SLC38A1	0.42
																																TMUB2	0.42
																																C7orf64	0.419
																																GOLGA7	0.419
																																NUP43	0.419
																																POMP	0.419
																																SFXN3	0.419
																																SNX11	0.419
																																UQCC	0.419
																																BAG3	0.418
																																CDC37L1	0.418
																																ELOVL1	0.418
																																MRS2	0.418
																																NAAA	0.418
																																TASP1	0.418
																																TRAPPC2L	0.418
																																ZNF277	0.418
																																ARMCX5	0.417
																																COQ4	0.417
																																EIF3L	0.417
																																KCTD9	0.417
																																LZTFL1	0.417
																																ZNF562	0.417
																																BXDC5	0.416
																																CCNT2	0.416
																																COQ10B	0.416
																																MAGEH1	0.416
																																MCPH1	0.416
																																NLK	0.416
																																RAPGEF2	0.416
																																WAC	0.416
																																ZNF814	0.416
																																CCDC90B	0.415
																																CLN8	0.415
																																DHRS7B	0.415
																																FANCF	0.415
																																LMF1	0.415
																																MDM1	0.415
																																NDUFA4	0.415
																																POSTN	0.415
																																PPP2R5C	0.415
																																SEC61A1	0.415
																																C10orf84	0.414
																																C2orf56	0.414
																																CUEDC1	0.414
																																LSM14B	0.414
																																MEGF8	0.414
																																NUP50	0.414
																																PSMC3IP	0.414
																																RIC8A	0.414
																																TOR1AIP1	0.414
																																ADIPOR1	0.413
																																CCDC47	0.413
																																MRPL20	0.413
																																MYST3	0.413
																																NDUFA3	0.413
																																PGLS	0.413
																																TTC17	0.413
																																VRK3	0.413
																																ATG7	0.412
																																CCDC121	0.412
																																RRAGC	0.412
																																SMEK2	0.412
																																ZNF331	0.412
																																ATP9A	0.411
																																C10orf79	0.411
																																EXOC1	0.411
																																LIN37	0.411
																																PSMD10	0.411
																																MFSD6	0.41
																																CHMP4A	0.409
																																CKLF	0.409
																																EXOSC8	0.409
																																F11R	0.409
																																GATC	0.409
																																MRPS28	0.409
																																RAB7L1	0.409
																																TCF4	0.409
																																ADI1	0.408
																																C3orf64	0.408
																																ISOC1	0.408
																																KLHL24	0.408
																																LIAS	0.408
																																PBLD	0.408
																																RMI1	0.408
																																RPS27L	0.408
																																WBP5	0.408
																																ZDHHC6	0.408
																																WSB2	0.407
																																ZNF148	0.407
																																ANGEL2	0.406
																																ATP2B1	0.406
																																COX16	0.406
																																SLC35E3	0.406
																																WDYHV1	0.406
																																ZFAND5	0.406
																																RWDD1	0.405
																																SPATA5L1	0.405
																																TBK1	0.405
																																TMEM14A	0.405
																																WDR43	0.405
																																FAM35A	0.404
																																KRR1	0.404
																																PMS2L2	0.404
																																SLC25A32	0.404
																																SPCS3	0.404
																																YIPF5	0.404
																																HGSNAT	0.403
																																KIAA0319L	0.403
																																NDUFC2	0.403
																																RPS26	0.403
																																UXS1	0.403
																																ATP5SL	0.402
																																CASD1	0.402
																																CHIC2	0.402
																																CSTF1	0.402
																																KIAA0240	0.402
																																SLC38A2	0.402
																																SLC48A1	0.402
																																ZC3H7A	0.402
																																ARAP2	0.401
																																MEF2A	0.401
																																TSFM	0.401
																																CCDC56	0.4
																																IMP3	0.4
																																UBXN6	0.4
																																ZSCAN18	0.4
[truncated: 8 more columns]

## Sheet: NEGATIVE GOBO
Gene	Pearson-CC	Gene	Pearson-CC	Gene	Pearson-CC	Gene	Pearson-CC	Gene	Pearson-CC	Gene	Pearson-CC	Gene	Pearson-CC	Gene	Pearson-CC	Gene	Pearson-CC	Gene	Pearson-CC	Gene	Pearson-CC	Gene	Pearson-CC	Gene	Pearson-CC	Gene	Pearson-CC	Gene	Pearson-CC	Gene	Pearson-CC			Gene	Pearson-CC	Gene	Pearson-CC			Gene	Pearson-CC	Gene	Pearson-CC	Gene	Pearson-CC	Gene	Pearson-CC	Gene	Pearson-CC
HSP90AA1	1	HSPA1A	1	HSPA2	1	HSPA8	1	HSPA14	1	BBS12	1	TCP1	1	CCT2	1	CCT3	1	CCT4	1	CCT6A	1	CCT7	1	CCT8	1	HSPD1	1	DNAJ1A	1	DNAJB11	1	DNAJB14	1	DNAJC2	1	DNAJC4	1	DNAJC5	1	DNAJC5G	1	DNAJC9	1	DNAJC10	1	DNAJC12	1	DNAJC16	1
MCC	-0.414					BMP10	-0.401	PDGFRB	-0.4					AQP2	-0.401	PCSK5	-0.4	PDE4A	-0.4	FOSB	-0.401	ERAP1	-0.401	VAMP3	-0.414	NUAK1	-0.404	SNRNP70	-0.407			KCNH4	-0.423	PATZ1	-0.414							CX3CR1	-0.402	MXD4	-0.411	HJURP	-0.402	STIP1	-0.401
MFNG	-0.414					HNF1B	-0.401	SEMA5A	-0.404					COL16A1	-0.401	CBX7	-0.401	ENTPD5	-0.404	VAMP2	-0.403	HABP2	-0.402	MPDU1	-0.42	RUNX1	-0.404	MXD4	-0.41			CST8	-0.463	FNTB	-0.419							SPARCL1	-0.403	CA14	-0.421	LAD1	-0.404	PDCD5	-0.402
SH2B3	-0.419					KRT2	-0.401	PTRF	-0.409					FMO4	-0.401	GAS7	-0.402	HOXC6	-0.405	PLVAP	-0.406	ITSN1	-0.402	RNF41	-0.426	ARHGEF15	-0.405	TTLL3	-0.41													ZCCHC24	-0.403	TAOK1	-0.439	FERMT1	-0.406	PSMA6	-0.406
						DMWD	-0.402	TBC1D5	-0.422					G6PC2	-0.401	LRP1	-0.402	SECISBP2	-0.406	HSPG2	-0.407	KLHL20	-0.405	SNX17	-0.463	CES2	-0.405	THBS3	-0.411													IL6ST	-0.408			S100A8	-0.407	CKS1B	-0.41
						PHIP	-0.402	EGR1	-0.425					MTMR11	-0.401	LEPR	-0.403	IDUA	-0.427	SORBS3	-0.414	MAGI1	-0.405			PHYHIP	-0.405	SRRM2	-0.412													PJA2	-0.426			NFIL3	-0.408	PITPNB	-0.411
						PHLDB1	-0.402	SLIT2	-0.428					NEK1	-0.401	PTPRM	-0.403	PALM	-0.446	CD93	-0.421	CA1	-0.406			DIP2C	-0.407	MAN2C1	-0.414																	PHGDH	-0.414	YWHAQ	-0.411
						RBBP6	-0.403	ZBTB43	-0.434					PIP5K1C	-0.401	NDN	-0.406	TENC1	-0.455	BTG2	-0.424	PFTK1	-0.406			IGFBP6	-0.407	TGFB1I1	-0.416																	MCM10	-0.415	CALU	-0.412
						SUOX	-0.403	EHD2	-0.438					SELP	-0.401	PDE2A	-0.406	KDM4B	-0.456	CD34	-0.427	CPA2	-0.407			MXD4	-0.407	HOXC6	-0.429																	CEBPB	-0.416	DKC1	-0.413
						HOXC4	-0.404	MXD4	-0.441					INHBC	-0.402	ZEB1	-0.406	SRRM2	-0.457	QSK	-0.435	MAN2C1	-0.407			TLN2	-0.409	SMARCC2	-0.445																	CCNE1	-0.417	FAM98A	-0.413
						ITSN2	-0.404	DDR2	-0.446					RUSC2	-0.403	CDH5	-0.408	SMARCC2	-0.468	EGR1	-0.436	SMCP	-0.407			SLCO2A1	-0.41	EGR1	-0.446																	LMNB2	-0.417	PPA1	-0.415
						MAFG	-0.404	SPP2	-0.45					TRIP10	-0.403	CXCL12	-0.408			IDUA	-0.436	ECM2	-0.408			CAPN3	-0.411	TENC1	-0.473																	MSL3	-0.417	SERBP1	-0.417
						DKFZP564	-0.405							GPRASP1	-0.404	TSPAN7	-0.408			CALCOCO1	-0.437	ELF2	-0.408			GAS7	-0.411																			FAM171A1	-0.418	UFD1L	-0.418
						ERCC6	-0.405							MTMR9	-0.404	IFFO1	-0.409			MAN2C1	-0.439	HSF2BP	-0.408			CLDN5	-0.413																			ITM2C	-0.421	CENPN	-0.42
						RGL1	-0.405							SH2B2	-0.404	IGF1	-0.41			PALM	-0.445	S1PR1	-0.41			GAS6	-0.413																			C21orf91	-0.422	PLIN2	-0.421
						WWP2	-0.405							TCF20	-0.404	EGR1	-0.413			LRP1	-0.446	INHBC	-0.411			RAPGEF3	-0.413																			ELF5	-0.435	C16orf80	-0.422
						ZMYM3	-0.405							TRAF1	-0.404	SLCO2A1	-0.413			TENC1	-0.504	HTR2A	-0.412			FAM134C	-0.414																			KCNK5	-0.445	GMPS	-0.423
						NPM3	-0.406							USH1C	-0.404	LTBP2	-0.418					ZNF137	-0.412			HTRA1	-0.414																			RARRES1	-0.446	ENY2	-0.428
						TAF6	-0.406							BAZ2B	-0.405	ECM2	-0.421					SELP	-0.413			MADD	-0.415																			TCF7L1	-0.449	PRDX4	-0.429
						CDC2L2	-0.407							CAMTA2	-0.405	RUNX1T1	-0.423					PZP	-0.414			TRAF5	-0.415																			SFT2D2	-0.464	YBX1	-0.431
						GABBR1	-0.407							HECW1	-0.405	TENC1	-0.423					TENC1	-0.415			FLNC	-0.416																			EN1	-0.471	H2AFZ	-0.433
						IFFO1	-0.407							SIN3B	-0.405	ARHGEF15	-0.424					MS4A2	-0.416			ITGB5	-0.417																			PSAT1	-0.477	NUP93	-0.435
						NAT15	-0.407							SNAPC4	-0.405	LDB2	-0.424					SNCA	-0.418			AMOTL2	-0.418																			VGLL1	-0.477	SNRPG	-0.438
						USH1C	-0.407							GAS6	-0.406	TTC28	-0.425					AMT	-0.42			LTBP2	-0.418																			PDSS1	-0.479	C16orf61	-0.439
						JARID2	-0.408							IPO13	-0.406	JAM3	-0.428					ITSN2	-0.421			KIAA1462	-0.419																			C1orf106	-0.480	PDIA6	-0.486
						NOD1	-0.408							CHKB	-0.407	SPRY1	-0.433					IFFO1	-0.422			MN1	-0.419																			BCL11A	-0.52	CORO1C	-0.492
						PPOX	-0.408							EP400	-0.408	CAV1	-0.438					OR10H3	-0.422			CLEC11A	-0.422
						RPAP1	-0.409							FNBP4	-0.408	S1PR1	-0.443					MN1	-0.423			FSTL3	-0.422
						METTL1	-0.41							PLEKHG3	-0.409	AOC3	-0.448					LEPR	-0.424			PRKCDBP	-0.427
						ARHGEF1	-0.411							KCNJ2	-0.41	ZCCHC24	-0.451					STARD8	-0.424			RBM6	-0.427
						ITPK1	-0.412							MKNK1	-0.41	CD93	-0.452					ZNF223	-0.424			APBB3	-0.432
						LOC10028	-0.413							TNFAIP2	-0.41	GPRASP1	-0.453					KLRG1	-0.428			TK2	-0.432
						RGS16	-0.412							AGRN	-0.411	CTSO	-0.458					CAPN3	-0.429			RGL1	-0.433
						STARD8	-0.413							PHF1	-0.411							SPINLW1	-0.429			GPATCH8	-0.436
						TCOF1	-0.413							FARP2	-0.412							RBMS3	-0.436			EGR1	-0.438
						RPS6KA1	-0.414							HNF1B	-0.412							GPRASP1	-0.44			TGFB1I1	-0.438
						SMCP	-0.414							SETD1B	-0.412							ITGA10	-0.442			RPS6KA2	-0.442
						CLK4	-0.416							SF3A2	-0.412							CALCOCO1	-0.443			IFFO1	-0.444
						PHKA2	-0.416							ARSA	-0.413							C9orf125	-0.444			CBX7	-0.446
						KRT32	-0.417							C22orf24	-0.414							ARHGEF15	-0.445			TSC1	-0.446
						PZP	-0.417							EGR1	-0.414							APBB3	-0.486			GPRASP1	-0.453
						ZBTB40	-0.418							CPA2	-0.415											SMARCC2	-0.453
						C22orf24	-0.419							ELF2	-0.415											KIAA0556	-0.454
						SECISBP2	-0.420							MPP3	-0.415											NDN	-0.456
						SON	-0.419							PRSS22	-0.415											STARD8	-0.457
						ZNF137	-0.419							XKR8	-0.415											HOXC6	-0.46
						SRRM2	-0.42							FSTL3	-0.416											JAM3	-0.464
						RBM25	-0.423							GP1BA	-0.416											TENC1	-0.464
						TRIM14	-0.423							CIC	-0.417											NISCH	-0.473
						KDM4A	-0.424							NOTCH4	-0.417											CCDC130	-0.484
						CUL9	-0.425							TSC1	-0.418											ZCCHC24	-0.5
						FARP2	-0.425							BMP10	-0.419											COL16A1	-0.51
						IPO13	-0.425							SLC10A1	-0.419											C10orf26	-0.52
						WDTC1	-0.425							GSTM5	-0.421											EFEMP2	-0.525
						CLASP1	-0.426							KDSR	-0.421
						FAM53B	-0.426							KLF7	-0.422
						SIN3B	-0.426							B4GALT2	-0.423
						SLC10A1	-0.426							MAPK11	-0.424
						TDG	-0.426							PABPN1	-0.424
						KLF7	-0.427							PBX2	-0.424
						RBM6	-0.427							PHYHIP	-0.424
						SLC25A36	-0.428							IL6	-0.425
						VPRBP	-0.427							WDTC1	-0.425
						XKR8	-0.427							ERCC6	-0.426
						LMBR1L	-0.429							TAZ	-0.426
						STX1A	-0.429							ITPKC	-0.427
						CACNB1	-0.43							CHD3	-0.428
						MGRN1	-0.43							DENND5A	-0.428
						RNPEPL1	-0.43							FOXO1	-0.428
						SMARCD1	-0.43							RNPEPL1	-0.428
						BRD4	-0.431							TLN2	-0.428
						ELF2	-0.431							C9orf125	-0.429
						RPRD2	-0.431							CPN1	-0.431
						NDUFB8	-0.432							VPRBP	-0.431
						POU2F1	-0.432							SMCP	-0.432
						AMT	-0.433							CCBL1	-0.433
						KIF5A	-0.433							FAM134C	-0.436
						MAPK11	-0.433							ITIH4	-0.436
						MLH3	-0.434							ACO1	-0.438
						MTMR9	-0.434							RPS6KA1	-0.438
						PRSS22	-0.435							C16orf7	-0.439
						SLC38A10	-0.436							FANCC	-0.439
						ATG2A	-0.437							KIAA0556	-0.440
						KDM6B	-0.437							AAK1	-0.442
						CAMTA2	-0.438							CACNB1	-0.442
						SFRS12	-0.439							CLCN6	-0.442
						SNAPC4	-0.439							DISC1	-0.443
						CLCN6	-0.44							MAN2C1	-0.443
						KIAA0664	-0.45							CCDC130	-0.447
						PLEKHG3	-0.443							GBF1	-0.447
						MTMR15	-0.447							PHLDB1	-0.447
						TNFAIP2	-0.448							FAM53B	-0.448
						NEK1	-0.449							ITGA10	-0.448
						NINL	-0.449							LBA1	-0.449
						SH2B2	-0.45							AMPD2	-0.45
						C16orf7	-0.452							MADD	-0.45
						CCDC9	-0.452							CCDC9	-0.451
						PPIG	-0.452							DMTF1	-0.451
						B4GALT2	-0.453							TENC1	-0.453
						KDM2A	-0.453							GPATCH8	-0.455
						BCORL1	-0.454							ARHGEF1	-0.457
						MAP3K3	-0.454							ITSN2	-0.457
						PABPN1	-0.455							GABBR1	-0.46
						SMARCC2	-0.456							SFRS18	-0.46
						TSC1	-0.456							LZTR1	-0.464
						LOC22207	-0.457							PTPRM	-0.467
						AHDC1	-0.459							SFRS16	-0.467
						AAK1	-0.461							SLC38A10	-0.468
						BAZ2B	-0.463							PIM1	-0.468
						CHD3	-0.463							NISCH	-0.469
						RASSF7	-0.463							RBM6	-0.469
						THOC2	-0.464							STARD8	-0.472
						C12orf51	-0.465							ARHGEF15	-0.473
						GMEB2	-0.466							CES2	-0.478
						FANCC	-0.467							STAT5A	-0.479
						MADD	-0.467							IFFO1	-0.48
						SETD1B	-0.467							RGL1	-0.483
						JUND	-0.468							PZP	-0.485
						ZBTB24	-0.469							SLCO2A1	-0.485
						DDX24	-0.47							AMT	-0.492
						NFIC	-0.47							CAPN3	-0.507
						SMC5	-0.47							APBB3	-0.532
						NFAT5	-0.472							MAP3K11	-0.532
						RORA	-0.472
						PBX2	-0.474
						INPP5E	-0.477
						GDI1	-0.483
						OFD1	-0.484
						FBXO46	-0.487
						CAPN3	-0.489
						DMTF1	-0.489
						HOXC6	-0.492
						LZTR1	-0.494
						CCDC130	-0.498
						BAT2D1	-0.499
						WDR82	-0.499
						FAM134C	-0.504
						ITPKC	-0.505
						SF3A2	-0.506
						AMPD2	-0.507
						UBN1	-0.516
						APBB3	-0.524
						KIAA0556	-0.525
						CES2	-0.533
						SFRS18	-0.542
						SFRS16	-0.548
						LUC7L3	-0.553
						KDSR	-0.554
						GPATCH8	-0.588
						MAP3K11	-0.589
[truncated: 8 more columns]
